# Supplementary material for: Intermolecular Interactions of Linear Alkane (N ≤ 18) Dimers: A High Accuracy Theoretical Study
Source: ACS Omega. 2026 May 4;11(19):27875–83. doi: 10.1021/acsomega.5c11053 (PMC13191556; doi:10.1021/acsomega.5c11053)
Supplement: Supplementary file 2 [file ao5c11053_si_002.xyz]

monomers

Standard orientation of CH4:                            
 C                  0.00000000    0.00000000    0.00000000      
 H                  0.62826000    0.62826000    0.62826000      
 H                 -0.62826000   -0.62826000    0.62826000      
 H                 -0.62826000    0.62826000   -0.62826000      
 H                  0.62826000   -0.62826000   -0.62826000         
E(0)[DLPNO-CCSD(T)/aug-cc-pVDZ]:                    -40.199629179  
Final correlation energy[DLPNO-CCSD(T)/aug-cc-pVDZ]:-0.195520749  
E(0)[DLPNO-CCSD(T)/aug-cc-pVTZ]:                    -40.213603572  
Final correlation energy[DLPNO-CCSD(T)/aug-cc-pVTZ]:-0.227335349  
FINAL SINGLE POINT ENERGY                           -40.463726937601

Standard orientation of C2H6:                            
 C                  0.00000000    0.00000000    0.76366200      
 H                  0.00000000    1.01746200    1.15745900      
 H                  0.88114800   -0.50873100    1.15745900      
 H                 -0.88114800   -0.50873100    1.15745900      
 C                  0.00000000    0.00000000   -0.76366200
 H                  0.88114800    0.50873100   -1.15745900
 H                  0.00000000   -1.01746200   -1.15745900
 H                 -0.88114800    0.50873100   -1.15745900
E(0)[DLPNO-CCSD(T)/aug-cc-pVDZ]:                    -79.237277296  
Final correlation energy[DLPNO-CCSD(T)/aug-cc-pVDZ]:-0.359340792 
E(0)[DLPNO-CCSD(T)/aug-cc-pVTZ]:                    -79.260285062  
Final correlation energy[DLPNO-CCSD(T)/aug-cc-pVTZ]:-0.419445128  
FINAL SINGLE POINT ENERGY                           -79.721620497330

Standard orientation of C3H8:                            
 C                  0.00000000    0.00000000    0.59374300
 H                  0.87619400    0.00000000    1.24770600
 H                 -0.87619400    0.00000000    1.24770600
 C                  0.00000000    1.26544500   -0.26167100
 H                  0.00000000    2.16723800    0.35250600
 H                  0.88190200    1.29567000   -0.90570600
 H                 -0.88190200    1.29567000   -0.90570600
 C                  0.00000000   -1.26544500   -0.26167100
 H                  0.88190200   -1.29567000   -0.90570600
 H                  0.00000000   -2.16723800    0.35250600
 H                 -0.88190200   -1.29567000   -0.90570600
E(0)[DLPNO-CCSD(T)/aug-cc-pVDZ]:                    -118.276262866 
Final correlation energy[DLPNO-CCSD(T)/aug-cc-pVDZ]:-0.525372727
E(0)[DLPNO-CCSD(T)/aug-cc-pVTZ]:                    -118.308326180 
Final correlation energy[DLPNO-CCSD(T)/aug-cc-pVTZ]:-0.613539248  
FINAL SINGLE POINT ENERGY                           -118.982736829538

Standard orientation of C4H10:                            
 C                 -0.42445100    0.63503500    0.00000000
 H                 -1.07993000    0.62774000    0.87683000
 H                 -1.07993000    0.62774000   -0.87683000
 C                  0.42445100   -0.63503500    0.00000000
 H                  1.07993000   -0.62774000   -0.87683000
 H                  1.07993000   -0.62774000    0.87683000
 C                 -0.42445100   -1.90431800    0.00000000
 H                 -1.06801000   -1.93906000   -0.88201900
 H                  0.19525300   -2.80219600    0.00000000
 H                 -1.06801000   -1.93906000    0.88201900
 C                  0.42445100    1.90431800    0.00000000
 H                  1.06801000    1.93906000   -0.88201900
 H                 -0.19525300    2.80219600    0.00000000
 H                  1.06801000    1.93906000    0.88201900
E(0)[DLPNO-CCSD(T)/aug-cc-pVDZ]:                    -157.315113188
Final correlation energy[DLPNO-CCSD(T)/aug-cc-pVDZ]:-0.691737770
E(0)[DLPNO-CCSD(T)/aug-cc-pVTZ]:                    -157.356277858 
Final correlation energy[DLPNO-CCSD(T)/aug-cc-pVTZ]:-0.807844170 
FINAL SINGLE POINT ENERGY                           -158.243920974753

Standard orientation of C5H12:                            
 C                  0.00000000    0.00000000    0.31335400
 H                  0.87735300    0.00000000    0.97068200
 H                 -0.87735300    0.00000000    0.97068200
 C                  0.00000000    1.27452100   -0.52851300
 H                  0.87685100    1.27195700   -1.18384300
 H                 -0.87685100    1.27195700   -1.18384300
 C                  0.00000000   -1.27452100   -0.52851300
 H                  0.87685100   -1.27195700   -1.18384300
 H                 -0.87685100   -1.27195700   -1.18384300
 C                  0.00000000    2.53868700    0.32827900
 H                  0.88197400    2.56905200    0.97198900
 H                  0.00000000    3.44054300   -0.28563500
 H                 -0.88197400    2.56905200    0.97198900
 C                  0.00000000   -2.53868700    0.32827900
 H                 -0.88197400   -2.56905200    0.97198900
 H                  0.00000000   -3.44054300   -0.28563500
 H                  0.88197400   -2.56905200    0.97198900
E(0)[DLPNO-CCSD(T)/aug-cc-pVDZ]:                    -196.353894095
Final correlation energy[DLPNO-CCSD(T)/aug-cc-pVDZ]:-0.858205631
E(0)[DLPNO-CCSD(T)/aug-cc-pVTZ]:                    -196.404154156 
Final correlation energy[DLPNO-CCSD(T)/aug-cc-pVTZ]:-1.002203805 
FINAL SINGLE POINT ENERGY                           -197.505055187576

Standard orientation of C6H14:                            
 C                 -0.42277200    0.63585400   -0.00005100
 H                 -1.07994200    0.63499300    0.87726000
 H                 -1.07963400    0.63505700   -0.87759200
 C                  0.42277200   -0.63585400    0.00005100
 H                  1.07994200   -0.63499300   -0.87726000
 H                  1.07963400   -0.63505700    0.87759200
 C                 -0.41645300   -1.91221900   -0.00014300
 H                 -1.07163900   -1.91089000   -0.87706600
 H                 -1.07195400   -1.91095100    0.87654600
 C                  0.41645300    1.91221900    0.00014300
 H                  1.07195400    1.91095100   -0.87654600
 H                  1.07163900    1.91089000    0.87706600
 C                 -0.44298800    3.17453000    0.00003200
 H                 -1.08691800    3.20351600    0.88189800
 H                  0.16905600    4.07766700    0.00017900
 H                 -1.08659200    3.20358200   -0.88206900
 C                  0.44298800   -3.17453000   -0.00003200
 H                 -0.16905600   -4.07766700   -0.00017900
 H                  1.08691800   -3.20351600   -0.88189800
 H                  1.08659200   -3.20358200    0.88206900
E(0)[DLPNO-CCSD(T)/aug-cc-pVDZ]:                    -235.392684586
Final correlation energy[DLPNO-CCSD(T)/aug-cc-pVDZ]:-1.024744213
E(0)[DLPNO-CCSD(T)/aug-cc-pVTZ]:                    -235.452035578 
Final correlation energy[DLPNO-CCSD(T)/aug-cc-pVTZ]:-1.196604621 
FINAL SINGLE POINT ENERGY                           -236.766217458957

Standard orientation of C7H16:                            
 C                  0.00000000    0.00000000    0.50016100
 H                 -0.87761000    0.00000000    1.15662500
 H                  0.87761000    0.00000000    1.15662500
 C                  0.00000000   -1.27310100   -0.34315100
 H                 -0.87748700   -1.27343500   -0.99994100
 H                  0.87748700   -1.27343500   -0.99994100
 C                  0.00000000    1.27310100   -0.34315100
 H                 -0.87748700    1.27343500   -0.99994100
 H                  0.87748700    1.27343500   -0.99994100
 C                  0.00000000   -2.54751400    0.49887100
 H                 -0.87690800   -2.54486600    1.15400000
 H                  0.87690800   -2.54486600    1.15400000
 C                  0.00000000    2.54751400    0.49887100
 H                  0.87690800    2.54486600    1.15400000
 H                 -0.87690800    2.54486600    1.15400000
 C                  0.00000000   -3.81125200   -0.35846700
 H                  0.00000000   -4.71300800    0.25545300
 H                 -0.88197900   -3.84147300   -1.00209800
 H                  0.88197900   -3.84147300   -1.00209800
 C                  0.00000000    3.81125200   -0.35846700
 H                  0.00000000    4.71300800    0.25545300
 H                  0.88197900    3.84147300   -1.00209800
 H                 -0.88197900    3.84147300   -1.00209800
E(0)[DLPNO-CCSD(T)/aug-cc-pVDZ]:                    -274.431458383
Final correlation energy[DLPNO-CCSD(T)/aug-cc-pVDZ]:-1.191249118
E(0)[DLPNO-CCSD(T)/aug-cc-pVTZ]:                    -274.499913478
Final correlation energy[DLPNO-CCSD(T)/aug-cc-pVTZ]:-1.390996629 
FINAL SINGLE POINT ENERGY                           -276.027385983799

Standard orientation of C8H18:                            
 C                 -0.42503000    0.63439600   -0.00005100
 H                 -1.08165000    0.63071100    0.87737600
 H                 -1.08134300    0.63077400   -0.87770700
 C                  0.42503000   -0.63439600    0.00005100
 H                  1.08165000   -0.63071100   -0.87737600
 H                  1.08134300   -0.63077400    0.87770700
 C                 -0.41134100   -1.91221600   -0.00014100
 H                 -1.06801300   -1.91608900   -0.87771700
 H                 -1.06832500   -1.91615000    0.87720200
 C                  0.41134100    1.91221600    0.00014100
 H                  1.06832500    1.91615000   -0.87720200
 H                  1.06801300    1.91608900    0.87771700
 C                 -0.43746400    3.18207800    0.00003400
 H                 -1.09278600    3.17571900    0.87678100
 H                 -1.09246400    3.17578400   -0.87695400
 C                  0.43746400   -3.18207800   -0.00003400
 H                  1.09278600   -3.17571900   -0.87678100
 H                  1.09246400   -3.17578400    0.87695400
 C                  0.41275400    4.45056200    0.00023800
 H                  1.05653500    4.48451400   -0.88161300
 H                 -0.20602500    5.34909700    0.00015400
 H                  1.05620200    4.48445000    0.88233500
 C                 -0.41275400   -4.45056200   -0.00023800
 H                 -1.05620200   -4.48445000   -0.88233500
 H                  0.20602500   -5.34909700   -0.00015400
 H                 -1.05653500   -4.48451400    0.88161300
E(0)[DLPNO-CCSD(T)/aug-cc-pVDZ]:                    -313.470246287
Final correlation energy[DLPNO-CCSD(T)/aug-cc-pVDZ]:-1.357801334
E(0)[DLPNO-CCSD(T)/aug-cc-pVTZ]:                    -313.547792467
Final correlation energy[DLPNO-CCSD(T)/aug-cc-pVTZ]:-1.585389452 
FINAL SINGLE POINT ENERGY                           -315.288525642657

Standard orientation of C9H20:                            
 C                  0.00000000    0.00000000    0.35870200
 H                 -0.87749400    0.00000000    1.01519700
 H                  0.87749400    0.00000000    1.01519700
 C                  0.00000000   -1.27351100   -0.48426200
 H                 -0.87756700   -1.27362000   -1.14070900
 H                  0.87756700   -1.27362000   -1.14070900
 C                  0.00000000    1.27351100   -0.48426200
 H                 -0.87756700    1.27362000   -1.14070900
 H                  0.87756700    1.27362000   -1.14070900
 C                  0.00000000   -2.54633500    0.35969500
 H                 -0.87745100   -2.54626600    1.01655300
 H                  0.87745100   -2.54626600    1.01655300
 C                  0.00000000    2.54633500    0.35969500
 H                  0.87745100    2.54626600    1.01655300
 H                 -0.87745100    2.54626600    1.01655300
 C                  0.00000000   -3.82134100   -0.48131700
 H                 -0.87687400   -3.81905900   -1.13649600
 H                  0.87687400   -3.81905900   -1.13649600
 C                  0.00000000    3.82134100   -0.48131700
 H                  0.87687400    3.81905900   -1.13649600
 H                 -0.87687400    3.81905900   -1.13649600
 C                  0.00000000    5.08452400    0.37676300
 H                  0.88197200    5.11442400    1.02057700
 H                  0.00000000    5.98688700   -0.23642100
 H                 -0.88197200    5.11442400    1.02057700
 C                  0.00000000   -5.08452400    0.37676300
 H                 -0.88197200   -5.11442400    1.02057700
 H                  0.00000000   -5.98688700   -0.23642100
 H                  0.88197200   -5.11442400    1.02057700
E(0)[DLPNO-CCSD(T)/aug-cc-pVDZ]:                    -352.509027435
Final correlation energy[DLPNO-CCSD(T)/aug-cc-pVDZ]:-1.524294986
E(0)[DLPNO-CCSD(T)/aug-cc-pVTZ]:                    -352.595669936
Final correlation energy[DLPNO-CCSD(T)/aug-cc-pVTZ]:-1.779765798
FINAL SINGLE POINT ENERGY                           -354.549672916451

Standard orientation of C10H22:                            
 C                 -0.42337100    0.63550300   -0.00005000
 H                 -1.07998400    0.63362500    0.87735800
 H                 -1.07968000    0.63369000   -0.87768500
 C                  0.42337100   -0.63550300    0.00005000
 H                  1.07998400   -0.63362500   -0.87735800
 H                  1.07968000   -0.63369000    0.87768500
 C                 -0.41630400   -1.91116800   -0.00014300
 H                 -1.07261300   -1.91286300   -0.87781700
 H                 -1.07292300   -1.91292500    0.87730000
 C                  0.41630400    1.91116800    0.00014300
 H                  1.07292300    1.91292500   -0.87730000
 H                  1.07261300    1.91286300    0.87781700
 C                 -0.43066000    3.18197400    0.00003900
 H                 -1.08766000    3.18037600    0.87738000
 H                 -1.08734400    3.18044200   -0.87754000
 C                  0.43066000   -3.18197400   -0.00003900
 H                  1.08766000   -3.18037600   -0.87738000
 H                  1.08734400   -3.18044200    0.87754000
 C                  0.40753600    4.45882500    0.00023800
 H                  1.06288900    4.45797900   -0.87650900
 H                  1.06256100    4.45791900    0.87723000
 C                 -0.40753600   -4.45882500   -0.00023800
 H                 -1.06256100   -4.45791900   -0.87723000
 H                 -1.06288900   -4.45797900    0.87650900
 C                 -0.45325700    5.72016400    0.00011900
 H                 -1.09729600    5.74866800    0.88196900
 H                  0.15802200    6.62381700    0.00027100
 H                 -1.09695400    5.74873300   -0.88197800
 C                  0.45325700   -5.72016400   -0.00011900
 H                  1.09695400   -5.74873300    0.88197800
 H                 -0.15802200   -6.62381700   -0.00027100
 H                  1.09729600   -5.74866800   -0.88196900
E(0)[DLPNO-CCSD(T)/aug-cc-pVDZ]:                    -391.547809177
Final correlation energy[DLPNO-CCSD(T)/aug-cc-pVDZ]:-1.690827808
E(0)[DLPNO-CCSD(T)/aug-cc-pVTZ]:                    -391.643547749
Final correlation energy[DLPNO-CCSD(T)/aug-cc-pVTZ]:-1.974157654
FINAL SINGLE POINT ENERGY                           -393.810822567035

Standard orientation of C11H24:                            
 C                  0.00000000    0.00000000    0.47415200
 H                  0.87757400    0.00000000    1.13058800
 H                 -0.87757400    0.00000000    1.13058800
 C                  0.00000000    1.27297600   -0.36943900
 H                  0.87753400    1.27269500   -1.02592600
 H                 -0.87753400    1.27269500   -1.02592600
 C                  0.00000000   -1.27297600   -0.36943900
 H                  0.87753400   -1.27269500   -1.02592600
 H                 -0.87753400   -1.27269500   -1.02592600
 C                  0.00000000    2.54664600    0.47316000
 H                  0.87759100    2.54696200    1.12961200
 H                 -0.87759100    2.54696200    1.12961200
 C                  0.00000000   -2.54664600    0.47316000
 H                 -0.87759100   -2.54696200    1.12961200
 H                  0.87759100   -2.54696200    1.12961200
 C                  0.00000000    3.81905800   -0.37113400
 H                  0.87749400    3.81885700   -1.02792700
 H                 -0.87749400    3.81885700   -1.02792700
 C                  0.00000000   -3.81905800   -0.37113400
 H                 -0.87749400   -3.81885700   -1.02792700
 H                  0.87749400   -3.81885700   -1.02792700
 C                  0.00000000   -5.09411600    0.46990100
 H                 -0.87690600   -5.09194100    1.12503800
 H                  0.87690600   -5.09194100    1.12503800
 C                  0.00000000    5.09411600    0.46990100
 H                  0.87690600    5.09194100    1.12503800
 H                 -0.87690600    5.09194100    1.12503800
 C                  0.00000000   -6.35720700   -0.38838400
 H                  0.00000000   -7.25944900    0.22483400
 H                 -0.88197600   -6.38694800   -1.03205000
 H                  0.88197600   -6.38694800   -1.03205000
 C                  0.00000000    6.35720700   -0.38838400
 H                  0.00000000    7.25944900    0.22483400
 H                  0.88197600    6.38694800   -1.03205000
 H                 -0.88197600    6.38694800   -1.03205000
E(0)[DLPNO-CCSD(T)/aug-cc-pVDZ]:                    -430.586582006
Final correlation energy[DLPNO-CCSD(T)/aug-cc-pVDZ]:-1.857304633
E(0)[DLPNO-CCSD(T)/aug-cc-pVTZ]:                    -430.691421366
Final correlation energy[DLPNO-CCSD(T)/aug-cc-pVTZ]:-2.168535729
FINAL SINGLE POINT ENERGY                           -433.071979747929

Standard orientation of C12H26:                            
 C                 -0.42486600    0.63449200   -0.00005100
 H                 -1.08146200    0.63115100    0.87737400
 H                 -1.08115600    0.63121400   -0.87770500
 C                  0.42486600   -0.63449200    0.00005100
 H                  1.08146200   -0.63115100   -0.87737400
 H                  1.08115600   -0.63121400    0.87770500
 C                 -0.41202700   -1.91195600   -0.00014000
 H                 -1.06833500   -1.91512900   -0.87777700
 H                 -1.06864300   -1.91519000    0.87726600
 C                  0.41202700    1.91195600    0.00014000
 H                  1.06864300    1.91519000   -0.87726600
 H                  1.06833500    1.91512900    0.87777700
 C                 -0.43741100    3.18112800    0.00003500
 H                 -1.09402100    3.17780900    0.87748000
 H                 -1.09370600    3.17787400   -0.87764400
 C                  0.43741100   -3.18112800   -0.00003500
 H                  1.09402100   -3.17780900   -0.87748000
 H                  1.09370600   -3.17787400    0.87764400
 C                  0.39990200    4.45829700    0.00023400
 H                  1.05690400    4.46172400   -0.87710200
 H                  1.05657800    4.46166400    0.87781300
 C                 -0.39990200   -4.45829700   -0.00023400
 H                 -1.05657800   -4.46166400   -0.87781300
 H                 -1.05690400   -4.46172400    0.87710200
 C                 -0.44788500    5.72880100    0.00012000
 H                 -1.10321200    5.72297000    0.87686700
 H                 -1.10287400    5.72303800   -0.87687800
 C                  0.44788500   -5.72880100   -0.00012000
 H                  1.10287400   -5.72303800    0.87687800
 H                  1.10321200   -5.72297000   -0.87686700
 C                  0.40344800    6.99655100    0.00033400
 H                  1.04726800    7.02994100   -0.88150800
 H                 -0.21456300    7.89560900    0.00024400
 H                  1.04691700    7.02987700    0.88243400
 C                 -0.40344800   -6.99655100   -0.00033400
 H                 -1.04691700   -7.02987700   -0.88243400
 H                  0.21456300   -7.89560900   -0.00024400
 H                 -1.04726800   -7.02994100    0.88150800
E(0)[DLPNO-CCSD(T)/aug-cc-pVDZ]:                    -469.625369113
Final correlation energy[DLPNO-CCSD(T)/aug-cc-pVDZ]:-2.023834079
E(0)[DLPNO-CCSD(T)/aug-cc-pVTZ]:                    -469.739301697
Final correlation energy[DLPNO-CCSD(T)/aug-cc-pVTZ]:-2.362918959
FINAL SINGLE POINT ENERGY                           -472.333119344984

Standard orientation of C13H28:                            
 C                  0.00000000    0.00000000    0.37536900
 H                 -0.87752400    0.00000000    1.03185100
 H                  0.87752400    0.00000000    1.03185100
 C                  0.00000000   -1.27340000   -0.46769000
 H                 -0.87755500   -1.27364700   -1.12411500
 H                  0.87755500   -1.27364700   -1.12411500
 C                  0.00000000    1.27340000   -0.46769000
 H                 -0.87755500    1.27364700   -1.12411500
 H                  0.87755500    1.27364700   -1.12411500
 C                  0.00000000   -2.54617200    0.37634000
 H                 -0.87751100   -2.54561600    1.03282800
 H                  0.87751100   -2.54561600    1.03282800
 C                  0.00000000    2.54617200    0.37634000
 H                  0.87751100    2.54561600    1.03282800
 H                 -0.87751100    2.54561600    1.03282800
 C                  0.00000000   -3.82026100   -0.46568000
 H                 -0.87756900   -3.82086200   -1.12212800
 H                  0.87756900   -3.82086200   -1.12212800
 C                  0.00000000    3.82026100   -0.46568000
 H                  0.87756900    3.82086200   -1.12212800
 H                 -0.87756900    3.82086200   -1.12212800
 C                  0.00000000    5.09240300    0.37927300
 H                  0.87745300    5.09183000    1.03612800
 H                 -0.87745300    5.09183000    1.03612800
 C                  0.00000000   -5.09240300    0.37927300
 H                 -0.87745300   -5.09183000    1.03612800
 H                  0.87745300   -5.09183000    1.03612800
 C                  0.00000000    6.36802400   -0.46077500
 H                  0.87687400    6.36622600   -1.11595400
 H                 -0.87687400    6.36622600   -1.11595400
 C                  0.00000000   -6.36802400   -0.46077500
 H                 -0.87687400   -6.36622600   -1.11595400
 H                  0.87687400   -6.36622600   -1.11595400
 C                  0.00000000   -7.63056000    0.39828500
 H                 -0.88197100   -7.65997100    1.04211700
 H                  0.00000000   -8.53337600   -0.21422500
 H                  0.88197100   -7.65997100    1.04211700
 C                  0.00000000    7.63056000    0.39828500
 H                  0.88197100    7.65997100    1.04211700
 H                  0.00000000    8.53337600   -0.21422500
 H                 -0.88197100    7.65997100    1.04211700
E(0)[DLPNO-CCSD(T)/aug-cc-pVDZ]:                    -508.664148454
Final correlation energy[DLPNO-CCSD(T)/aug-cc-pVDZ]:-2.190310252
E(0)[DLPNO-CCSD(T)/aug-cc-pVTZ]:                    -508.787178585
Final correlation energy[DLPNO-CCSD(T)/aug-cc-pVTZ]:-2.557291901
FINAL SINGLE POINT ENERGY                           -511.594271019664

Standard orientation of C14H30:                            
 C                 -0.42354100    0.63535200   -0.00004900
 H                 -1.08014700    0.63335900    0.87737700
 H                 -1.07984200    0.63342700   -0.87770300
 C                  0.42354100   -0.63535200    0.00004900
 H                  1.08014700   -0.63335900   -0.87737700
 H                  1.07984200   -0.63342700    0.87770300
 C                 -0.41595200   -1.91109800   -0.00014600
 H                 -1.07224000   -1.91305800   -0.87780500
 H                 -1.07254900   -1.91312300    0.87728300
 C                  0.41595200    1.91109800    0.00014600
 H                  1.07254900    1.91312300   -0.87728300
 H                  1.07224000    1.91305800    0.87780500
 C                 -0.43130800    3.18171300    0.00004400
 H                 -1.08793400    3.17953300    0.87744800
 H                 -1.08762200    3.17959900   -0.87759300
 C                  0.43130800   -3.18171300   -0.00004400
 H                  1.08793400   -3.17953300   -0.87744800
 H                  1.08762200   -3.17959900    0.87759300
 C                  0.40774300    4.45775600    0.00024100
 H                  1.06436100    4.45986300   -0.87720200
 H                  1.06403900    4.45980400    0.87792500
 C                 -0.40774300   -4.45775600   -0.00024100
 H                 -1.06403900   -4.45980400   -0.87792500
 H                 -1.06436100   -4.45986300    0.87720200
 C                 -0.43999600    5.72803900    0.00012800
 H                 -1.09700700    5.72603100    0.87746100
 H                 -1.09667600    5.72609400   -0.87745400
 C                  0.43999600   -5.72803900   -0.00012800
 H                  1.09667600   -5.72609400    0.87745400
 H                  1.09700700   -5.72603100   -0.87746100
 C                  0.39736800    7.00542000    0.00033200
 H                  1.05272700    7.00500500   -0.87641100
 H                  1.05238100    7.00495000    0.87733300
 C                 -0.39736800   -7.00542000   -0.00033200
 H                 -1.05238100   -7.00495000   -0.87733300
 H                 -1.05272700   -7.00500500    0.87641100
 C                 -0.46429100    8.26618400    0.00020100
 H                 -1.10835700    8.29424700    0.88204200
 H                  0.14637600    9.17024700    0.00035800
 H                 -1.10799600    8.29430800   -0.88190100
 C                  0.46429100   -8.26618400   -0.00020100
 H                  1.10799600   -8.29430800    0.88190100
 H                 -0.14637600   -9.17024700   -0.00035800
 H                  1.10835700   -8.29424700   -0.88204200
E(0)[DLPNO-CCSD(T)/aug-cc-pVDZ]:                    -547.702927478
Final correlation energy[DLPNO-CCSD(T)/aug-cc-pVDZ]:-2.356833590
E(0)[DLPNO-CCSD(T)/aug-cc-pVTZ]:                    -547.835055463
Final correlation energy[DLPNO-CCSD(T)/aug-cc-pVTZ]:-2.751667109
FINAL SINGLE POINT ENERGY                           -550.855399642344

Standard orientation of C15H32:                            
 C                  0.00000000    0.00000000    0.46349100
 H                 -0.87755900    0.00000000    1.11991700
 H                  0.87755900    0.00000000    1.11991700
 C                  0.00000000   -1.27303600   -0.38007600
 H                 -0.87752600   -1.27277400   -1.03655700
 H                  0.87752600   -1.27277400   -1.03655700
 C                  0.00000000    1.27303600   -0.38007600
 H                 -0.87752600    1.27277400   -1.03655700
 H                  0.87752600    1.27277400   -1.03655700
 C                  0.00000000   -2.54673100    0.46251300
 H                 -0.87755600   -2.54722600    1.11893900
 H                  0.87755600   -2.54722600    1.11893900
 C                  0.00000000    2.54673100    0.46251300
 H                  0.87755600    2.54722600    1.11893900
 H                 -0.87755600    2.54722600    1.11893900
 C                  0.00000000   -3.81916700   -0.38201000
 H                 -0.87751100   -3.81836100   -1.03849800
 H                  0.87751100   -3.81836100   -1.03849800
 C                  0.00000000    3.81916700   -0.38201000
 H                  0.87751100    3.81836100   -1.03849800
 H                 -0.87751100    3.81836100   -1.03849800
 C                  0.00000000    5.09356600    0.45953000
 H                  0.87757000    5.09441400    1.11597800
 H                 -0.87757000    5.09441400    1.11597800
 C                  0.00000000   -5.09356600    0.45953000
 H                 -0.87757000   -5.09441400    1.11597800
 H                  0.87757000   -5.09441400    1.11597800
 C                  0.00000000    6.36538400   -0.38590900
 H                  0.87745400    6.36456500   -1.04276300
 H                 -0.87745400    6.36456500   -1.04276300
 C                  0.00000000   -6.36538400   -0.38590900
 H                 -0.87745400   -6.36456500   -1.04276300
 H                  0.87745400   -6.36456500   -1.04276300
 C                  0.00000000   -7.64131800    0.45365600
 H                 -0.87687500   -7.63976500    1.10883400
 H                  0.87687500   -7.63976500    1.10883400
 C                  0.00000000    7.64131800    0.45365600
 H                  0.87687500    7.63976500    1.10883400
 H                 -0.87687500    7.63976500    1.10883400
 C                  0.00000000    8.90353200   -0.40588600
 H                  0.00000000    9.80657500    0.20628600
 H                  0.88197000    8.93270000   -1.04972800
 H                 -0.88197000    8.93270000   -1.04972800
 C                  0.00000000   -8.90353200   -0.40588600
 H                  0.00000000   -9.80657500    0.20628600
 H                 -0.88197000   -8.93270000   -1.04972800
 H                  0.88197000   -8.93270000   -1.04972800
E(0)[DLPNO-CCSD(T)/aug-cc-pVDZ]:                    -586.741706103
Final correlation energy[DLPNO-CCSD(T)/aug-cc-pVDZ]:-2.523308888
E(0)[DLPNO-CCSD(T)/aug-cc-pVTZ]:                    -586.882931936
Final correlation energy[DLPNO-CCSD(T)/aug-cc-pVTZ]:-2.946034220
FINAL SINGLE POINT ENERGY                           -590.116542367767

Standard orientation of C16H34:                            
 C                 -0.42479200    0.63451700   -0.00005200
 H                 -1.08139100    0.63126200    0.87737700
 H                 -1.08108200    0.63132500   -0.87771200
 C                  0.42479200   -0.63451700    0.00005200
 H                  1.08139100   -0.63126200   -0.87737700
 H                  1.08108200   -0.63132500    0.87771200
 C                 -0.41230700   -1.91179700   -0.00014100
 H                 -1.06860700   -1.91492900   -0.87779400
 H                 -1.06891800   -1.91499100    0.87728000
 C                  0.41230700    1.91179700    0.00014100
 H                  1.06891800    1.91499100   -0.87728000
 H                  1.06860700    1.91492900    0.87779400
 C                 -0.43708800    3.18097400    0.00003500
 H                 -1.09368100    3.17785100    0.87746400
 H                 -1.09336600    3.17791500   -0.87762900
 C                  0.43708800   -3.18097400   -0.00003500
 H                  1.09368100   -3.17785100   -0.87746400
 H                  1.09336600   -3.17791500    0.87762900
 C                  0.40034600    4.45807200    0.00023200
 H                  1.05697800    4.46099900   -0.87716600
 H                  1.05665800    4.46093800    0.87786900
 C                 -0.40034600   -4.45807200   -0.00023200
 H                 -1.05665800   -4.46093800   -0.87786900
 H                 -1.05697800   -4.46099900    0.87716600
 C                 -0.44845500    5.72765900    0.00012100
 H                 -1.10507000    5.72469400    0.87756300
 H                 -1.10474100    5.72476100   -0.87756700
 C                  0.44845500   -5.72765900   -0.00012100
 H                  1.10474100   -5.72476100    0.87756700
 H                  1.10507000   -5.72469400   -0.87756300
 C                  0.38959400    7.00434600    0.00032700
 H                  1.04660900    7.00738100   -0.87700200
 H                  1.04626800    7.00732100    0.87791000
 C                 -0.38959400   -7.00434600   -0.00032700
 H                 -1.04626800   -7.00732100   -0.87791000
 H                 -1.04660900   -7.00738100    0.87700200
 C                 -0.45741200    8.27536400    0.00020600
 H                 -1.11274700    8.26994300    0.87694800
 H                 -1.11239300    8.27001100   -0.87680000
 C                  0.45741200   -8.27536400   -0.00020600
 H                  1.11239300   -8.27001100    0.87680000
 H                  1.11274700   -8.26994300   -0.87694800
 C                 -0.39472700   -9.54258200   -0.00042800
 H                 -1.03820800   -9.57549400   -0.88253400
 H                  0.22271400  -10.44203000   -0.00033200
 H                 -1.03857600   -9.57555900    0.88140600
 C                  0.39472700    9.54258200    0.00042800
 H                  1.03857600    9.57555900   -0.88140600
 H                 -0.22271400   10.44203000    0.00033200
 H                  1.03820800    9.57549400    0.88253400
E(0)[DLPNO-CCSD(T)/aug-cc-pVDZ]:                    -625.780485697
Final correlation energy[DLPNO-CCSD(T)/aug-cc-pVDZ]:-2.689831872
E(0)[DLPNO-CCSD(T)/aug-cc-pVTZ]:                    -625.930808751
Final correlation energy[DLPNO-CCSD(T)/aug-cc-pVTZ]:-3.140406381
FINAL SINGLE POINT ENERGY                           -629.377666141704

Standard orientation of C17H36:                            
 C                  0.00000000    0.00000000    0.38282500
 H                  0.87752700    0.00000000    1.03930600
 H                 -0.87752700    0.00000000    1.03930600
 C                  0.00000000    1.27333800   -0.46026900
 H                  0.87756000    1.27358700   -1.11669500
 H                 -0.87756000    1.27358700   -1.11669500
 C                  0.00000000   -1.27333800   -0.46026900
 H                  0.87756000   -1.27358700   -1.11669500
 H                 -0.87756000   -1.27358700   -1.11669500
 C                  0.00000000    2.54604100    0.38379300
 H                  0.87752600    2.54552600    1.04027400
 H                 -0.87752600    2.54552600    1.04027400
 C                  0.00000000   -2.54604100    0.38379300
 H                 -0.87752600   -2.54552600    1.04027400
 H                  0.87752600   -2.54552600    1.04027400
 C                  0.00000000    3.82005300   -0.45831200
 H                  0.87755600    3.82079800   -1.11473800
 H                 -0.87755600    3.82079800   -1.11473800
 C                  0.00000000   -3.82005300   -0.45831200
 H                 -0.87755600   -3.82079800   -1.11473800
 H                  0.87755600   -3.82079800   -1.11473800
 C                  0.00000000   -5.09216400    0.38670000
 H                 -0.87751100   -5.09110700    1.04318800
 H                  0.87751100   -5.09110700    1.04318800
 C                  0.00000000    5.09216400    0.38670000
 H                  0.87751100    5.09110700    1.04318800
 H                 -0.87751100    5.09110700    1.04318800
 C                  0.00000000   -6.36688400   -0.45435300
 H                 -0.87757000   -6.36798200   -1.11080100
 H                  0.87757000   -6.36798200   -1.11080100
 C                  0.00000000    6.36688400   -0.45435300
 H                  0.87757000    6.36798200   -1.11080100
 H                 -0.87757000    6.36798200   -1.11080100
 C                  0.00000000    7.63837900    0.39157200
 H                  0.87745400    7.63730900    1.04842600
 H                 -0.87745400    7.63730900    1.04842600
 C                  0.00000000   -7.63837900    0.39157200
 H                 -0.87745400   -7.63730900    1.04842600
 H                  0.87745400   -7.63730900    1.04842600
 C                  0.00000000   -8.91463200   -0.44750600
 H                 -0.87687500   -8.91332900   -1.10268400
 H                  0.87687500   -8.91332900   -1.10268400
 C                  0.00000000    8.91463200   -0.44750600
 H                  0.87687500    8.91332900   -1.10268400
 H                 -0.87687500    8.91332900   -1.10268400
 C                  0.00000000  -10.17651900    0.41251700
 H                 -0.88197100  -10.20544100    1.05637000
 H                  0.00000000  -11.07979500   -0.19931200
 H                  0.88197100  -10.20544100    1.05637000
 C                  0.00000000   10.17651900    0.41251700
 H                  0.88197100   10.20544100    1.05637000
 H                  0.00000000   11.07979500   -0.19931200
 H                 -0.88197100   10.20544100    1.05637000
E(0)[DLPNO-CCSD(T)/aug-cc-pVDZ]:                    -664.819265166
Final correlation energy[DLPNO-CCSD(T)/aug-cc-pVDZ]:-2.856306485
E(0)[DLPNO-CCSD(T)/aug-cc-pVTZ]:                    -664.978685288
Final correlation energy[DLPNO-CCSD(T)/aug-cc-pVTZ]:-3.334780544
FINAL SINGLE POINT ENERGY                           -668.638820095726

Standard orientation of C18H38:                            
 C                 -0.38783300    0.65774700    0.00000000
 H                 -1.04338100    0.69203900    0.87756000
 H                 -1.04338100    0.69203900   -0.87756000
 C                  0.38783300   -0.65774700    0.00000000
 H                  1.04338100   -0.69203900   -0.87756000
 H                  1.04338100   -0.69203900    0.87756000
 C                 -0.52084400   -1.88514400    0.00000000
 H                 -1.17640800   -1.85088000   -0.87753900
 H                 -1.17640800   -1.85088000    0.87753900
 C                  0.52084400    1.88514400    0.00000000
 H                  1.17640800    1.85088000   -0.87753900
 H                  1.17640800    1.85088000    0.87753900
 C                 -0.25496400    3.20056300    0.00000000
 H                 -0.91052900    3.23473000    0.87755900
 H                 -0.91052900    3.23473000   -0.87755900
 C                  0.25496400   -3.20056300    0.00000000
 H                  0.91052900   -3.23473000   -0.87755900
 H                  0.91052900   -3.23473000    0.87755900
 C                  0.65341400    4.42820300    0.00000000
 H                  1.30896200    4.39412500   -0.87754600
 H                  1.30896200    4.39412500    0.87754600
 C                 -0.65341400   -4.42820300    0.00000000
 H                 -1.30896200   -4.39412500   -0.87754600
 H                 -1.30896200   -4.39412500    0.87754600
 C                 -0.12281400    5.74341200    0.00000000
 H                 -0.77841300    5.77728500    0.87753600
 H                 -0.77841300    5.77728500   -0.87753600
 C                  0.12281400   -5.74341200    0.00000000
 H                  0.77841300   -5.77728500    0.87753600
 H                  0.77841300   -5.77728500   -0.87753600
 C                  0.78494900    6.97152000    0.00000000
 H                  1.44052900    6.93760900   -0.87755800
 H                  1.44052900    6.93760900    0.87755800
 C                 -0.78494900   -6.97152000    0.00000000
 H                 -1.44052900   -6.93760900   -0.87755800
 H                 -1.44052900   -6.93760900    0.87755800
 C                  0.00808300    8.28634600    0.00000000
 H                 -0.64789100    8.32035600    0.87745300
 H                 -0.64789100    8.32035600   -0.87745300
 C                 -0.00808300   -8.28634600    0.00000000
 H                  0.64789100   -8.32035600    0.87745300
 H                  0.64789100   -8.32035600   -0.87745300
 C                 -0.91414800   -9.51594800    0.00000000
 H                 -1.56831300   -9.47963600   -0.87688400
 H                 -1.56831300   -9.47963600    0.87688400
 C                  0.91414800    9.51594800    0.00000000
 H                  1.56831300    9.47963600   -0.87688400
 H                  1.56831300    9.47963600    0.87688400
 C                  0.12281400   10.82200400    0.00000000
 H                 -0.51858700   10.88531200    0.88193700
 H                  0.78206600   11.69127400    0.00000000
 H                 -0.51858700   10.88531200   -0.88193700
 C                 -0.12281400  -10.82200400    0.00000000
 H                  0.51858700  -10.88531200    0.88193700
 H                 -0.78206600  -11.69127400    0.00000000
 H                  0.51858700  -10.88531200   -0.88193700
E(0)[DLPNO-CCSD(T)/aug-cc-pVDZ]:                    -703.858045175
Final correlation energy[DLPNO-CCSD(T)/aug-cc-pVDZ]:-3.022829677
E(0)[DLPNO-CCSD(T)/aug-cc-pVTZ]:                    -704.026561951
Final correlation energy[DLPNO-CCSD(T)/aug-cc-pVTZ]:-3.529160889
FINAL SINGLE POINT ENERGY                           -707.899956219151

dimers

Standard orientation of 1D3d:                            
 H                  0.00000000    1.02560700    1.46471400 
 H                  0.00000000    0.00000000    2.91707400 
 H                  0.88820100   -0.51280300    1.46471400 
 H                 -0.88820100   -0.51280300    1.46471400 
 C                  0.00000000    0.00000000    1.82881100
 H                  0.88820100    0.51280300   -1.46471400
 H                  0.00000000    0.00000000   -2.91707400
 H                 -0.88820100    0.51280300   -1.46471400
 H                  0.00000000   -1.02560700   -1.46471400
 C                  0.00000000    0.00000000   -1.82881100
E(0)[DLPNO-CCSD(T)/aug-cc-pVDZ]:                    -80.398882797  
Final correlation energy[DLPNO-CCSD(T)/aug-cc-pVDZ]:-0.392912565  
E(0)[DLPNO-CCSD(T)/aug-cc-pVTZ]:                    -80.426509385
Final correlation energy[DLPNO-CCSD(T)/aug-cc-pVTZ]:-0.456311136 
FINAL SINGLE POINT ENERGY                           -80.928155770998

Standard orientation of 2D2:                            
 C                  1.84379200    0.69785200    0.30988000
 H                  0.96420000    0.85188400    0.93737300
 H                  2.72715400    0.85199700    0.93136700
 C                  1.84379200   -0.69785200   -0.30988000
 H                  1.83971800   -1.47088800    0.46044500
 H                  0.96420000   -0.85188400   -0.93737300
 H                  2.72715400   -0.85199700   -0.93136700
 H                  1.83971800    1.47088800   -0.46044500
 C                 -1.84379200    0.69785200   -0.30988000
 H                 -0.96420000    0.85188400   -0.93737300
 H                 -2.72715400    0.85199700   -0.93136700
 C                 -1.84379200   -0.69785200    0.30988000
 H                 -2.72715400   -0.85199700    0.93136700
 H                 -1.83971800   -1.47088800   -0.46044500
 H                 -0.96420000   -0.85188400    0.93737300
 H                 -1.83971800    1.47088800    0.46044500
E(0)[DLPNO-CCSD(T)/aug-cc-pVDZ]:                    -158.473035674 
Final correlation energy[DLPNO-CCSD(T)/aug-cc-pVDZ]:-0.723618933 
E(0)[DLPNO-CCSD(T)/aug-cc-pVTZ]:                    -158.518559338
Final correlation energy[DLPNO-CCSD(T)/aug-cc-pVTZ]:-0.843378463 
FINAL SINGLE POINT ENERGY                           -159.445295905791

Standard orientation of 3C2h:                            
 C                  0.00000000   -1.98278500    1.26723100
 H                 -0.80959100   -1.24984600    1.30175300
 H                 -0.45162500   -2.97690200    1.30104900
 C                  0.83462500   -1.81148500    0.00000000
 H                  1.65214000   -2.53752100    0.00000000
 H                  1.30061100   -0.82212900    0.00000000
 C                  0.00000000   -1.98278500   -1.26723100
 H                 -0.80959100   -1.24984600   -1.30175300
 H                 -0.45162500   -2.97690200   -1.30104900
 H                  0.60502800   -1.85604400   -2.16647800
 H                  0.60502800   -1.85604400    2.16647800
 C                  0.00000000    1.98278500    1.26723100
 H                  0.80959100    1.24984600    1.30175300
 H                  0.45162500    2.97690200    1.30104900
 C                 -0.83462500    1.81148500    0.00000000
 H                 -1.30061100    0.82212900    0.00000000
 H                 -1.65214000    2.53752100    0.00000000
 C                  0.00000000    1.98278500   -1.26723100
 H                  0.45162500    2.97690200   -1.30104900
 H                  0.80959100    1.24984600   -1.30175300
 H                 -0.60502800    1.85604400   -2.16647800
 H                 -0.60502800    1.85604400    2.16647800
E(0)[DLPNO-CCSD(T)/aug-cc-pVDZ]:                    -236.550879573
Final correlation energy[DLPNO-CCSD(T)/aug-cc-pVDZ]:-1.057450558
E(0)[DLPNO-CCSD(T)/aug-cc-pVTZ]:                    -236.614410386
Final correlation energy[DLPNO-CCSD(T)/aug-cc-pVTZ]:-1.232988662
FINAL SINGLE POINT ENERGY                           -237.968488058401

Standard orientation of 4D2:                            
 C                 -1.94942200    0.61801800   -0.44891400
 H                 -1.07691100    0.58023200   -1.10950400
 H                 -2.82968900    0.58917800   -1.09907600
 C                 -1.94942200   -0.61801800    0.44891400
 H                 -2.82968900   -0.58917800    1.09907600
 H                 -1.07691100   -0.58023200    1.10950400
 C                 -1.93694200   -1.92035600   -0.34810300
 H                 -1.05225500   -1.97536200   -0.98697800
 H                 -2.81664700   -1.98839900   -0.99202400
 C                 -1.93694200    1.92035600    0.34810300
 H                 -2.81664700    1.98839900    0.99202400
 H                 -1.05225500    1.97536200    0.98697800
 H                 -1.93092900    2.79219700   -0.30781900
 H                 -1.93092900   -2.79219700    0.30781900
 C                  1.94942200    0.61801800    0.44891400
 H                  1.07691100    0.58023200    1.10950400
 H                  2.82968900    0.58917800    1.09907600
 C                  1.94942200   -0.61801800   -0.44891400
 H                  1.07691100   -0.58023200   -1.10950400
 H                  2.82968900   -0.58917800   -1.09907600
 C                  1.93694200    1.92035600   -0.34810300
 H                  2.81664700    1.98839900   -0.99202400
 H                  1.05225500    1.97536200   -0.98697800
 C                  1.93694200   -1.92035600    0.34810300
 H                  2.81664700   -1.98839900    0.99202400
 H                  1.05225500   -1.97536200    0.98697800
 H                  1.93092900    2.79219700    0.30781900
 H                  1.93092900   -2.79219700   -0.30781900
E(0)[DLPNO-CCSD(T)/aug-cc-pVDZ]:                    -314.627821829
Final correlation energy[DLPNO-CCSD(T)/aug-cc-pVDZ]:-1.393137295
E(0)[DLPNO-CCSD(T)/aug-cc-pVTZ]:                    -314.709295690
Final correlation energy[DLPNO-CCSD(T)/aug-cc-pVTZ]:-1.624209880
FINAL SINGLE POINT ENERGY                           -316.492165402620

Standard orientation of 5C2h:                            
 C                 -0.42498900   -1.95912400    1.27298700
 H                 -1.08915200   -1.08868300    1.25953800
 H                 -1.07266800   -2.84155800    1.27568500
 C                  0.41915000   -1.96130200    0.00000000
 H                  1.07616700   -2.83870000    0.00000000
 H                  1.07689100   -1.08402000    0.00000000
 C                 -0.42498900   -1.95912400   -1.27298700
 H                 -1.08915200   -1.08868300   -1.25953800
 H                 -1.07266800   -2.84155800   -1.27568500
 C                  0.42498900   -1.93882200   -2.54136100
 H                 -0.19502400   -1.93309500   -3.43906900
 H                  1.06137400   -1.05120000   -2.56783300
 H                  1.07524800   -2.81531300   -2.58541200
 C                  0.42498900   -1.93882200    2.54136100
 H                  1.06137400   -1.05120000    2.56783300
 H                 -0.19502400   -1.93309500    3.43906900
 H                  1.07524800   -2.81531300    2.58541200
 C                  0.42498900    1.95912400    1.27298700
 H                  1.08915200    1.08868300    1.25953800
 H                  1.07266800    2.84155800    1.27568500
 C                 -0.41915000    1.96130200    0.00000000
 H                 -1.07689100    1.08402000    0.00000000
 H                 -1.07616700    2.83870000    0.00000000
 C                  0.42498900    1.95912400   -1.27298700
 H                  1.07266800    2.84155800   -1.27568500
 H                  1.08915200    1.08868300   -1.25953800
 C                 -0.42498900    1.93882200    2.54136100
 H                 -1.06137400    1.05120000    2.56783300
 H                  0.19502400    1.93309500    3.43906900
 H                 -1.07524800    2.81531300    2.58541200
 C                 -0.42498900    1.93882200   -2.54136100
 H                  0.19502400    1.93309500   -3.43906900
 H                 -1.06137400    1.05120000   -2.56783300
 H                 -1.07524800    2.81531300   -2.58541200
E(0)[DLPNO-CCSD(T)/aug-cc-pVDZ]:                    -392.704813949
Final correlation energy[DLPNO-CCSD(T)/aug-cc-pVDZ]:-1.728698106
E(0)[DLPNO-CCSD(T)/aug-cc-pVTZ]:                    -392.804261467
Final correlation energy[DLPNO-CCSD(T)/aug-cc-pVTZ]:-2.015265849
FINAL SINGLE POINT ENERGY                           -395.015746188905

Standard orientation of 6D2:                            
 C                 -0.64539700   -1.96679200   -0.40773300
 H                 -0.65577700   -1.09242600   -1.06920900
 H                 -0.66411700   -2.84701700   -1.06052300
 C                  0.64539700   -1.96679200    0.40773300
 H                  0.66411700   -2.84701700    1.06052300
 H                  0.65577700   -1.09242600    1.06920900
 C                  1.90089900   -1.95482800   -0.46206100
 H                  1.87235300   -1.07895600   -1.11851800
 H                  1.89289400   -2.83192600   -1.11686100
 C                 -1.90089900   -1.95482800    0.46206100
 H                 -1.89289400   -2.83192600    1.11686100
 H                 -1.87235300   -1.07895600    1.11851800
 C                 -3.18529500   -1.93810400   -0.36374700
 H                 -4.07108700   -1.92266400    0.27302300
 H                 -3.22021900   -1.05662100   -1.00829000
 H                 -3.24499700   -2.82078100   -1.00433900
 C                  3.18529500   -1.93810400    0.36374700
 H                  4.07108700   -1.92266400   -0.27302300
 H                  3.22021900   -1.05662100    1.00829000
 H                  3.24499700   -2.82078100    1.00433900
 C                 -0.64539700    1.96679200    0.40773300
 H                 -0.65577700    1.09242600    1.06920900
 H                 -0.66411700    2.84701700    1.06052300
 C                  0.64539700    1.96679200   -0.40773300
 H                  0.65577700    1.09242600   -1.06920900
 H                  0.66411700    2.84701700   -1.06052300
 C                 -1.90089900    1.95482800   -0.46206100
 H                 -1.89289400    2.83192600   -1.11686100
 H                 -1.87235300    1.07895600   -1.11851800
 C                  1.90089900    1.95482800    0.46206100
 H                  1.89289400    2.83192600    1.11686100
 H                  1.87235300    1.07895600    1.11851800
 C                 -3.18529500    1.93810400    0.36374700
 H                 -3.24499700    2.82078100    1.00433900
 H                 -4.07108700    1.92266400   -0.27302300
 H                 -3.22021900    1.05662100    1.00829000
 C                  3.18529500    1.93810400   -0.36374700
 H                  3.24499700    2.82078100   -1.00433900
 H                  4.07108700    1.92266400    0.27302300
 H                  3.22021900    1.05662100   -1.00829000
E(0)[DLPNO-CCSD(T)/aug-cc-pVDZ]:                    -470.781681623
Final correlation energy[DLPNO-CCSD(T)/aug-cc-pVDZ]:-2.064570400
E(0)[DLPNO-CCSD(T)/aug-cc-pVTZ]:                    -470.899084347
Final correlation energy[DLPNO-CCSD(T)/aug-cc-pVTZ]:-2.406571051
FINAL SINGLE POINT ENERGY                           -473.539391766892

Standard orientation of 7C2h:                            
 C                 -0.42498400   -1.97010900    1.27451500
 H                 -1.08440900   -1.09428600    1.27123800
 H                 -1.07956700   -2.84908300    1.28253100
 C                  0.41592100   -1.97366300    0.00000000
 H                  1.07132900   -2.85202300    0.00000000
 H                  1.07445100   -1.09714500    0.00000000
 C                 -0.42498400   -1.97010900   -1.27451500
 H                 -1.08440900   -1.09428600   -1.27123800
 H                 -1.07956700   -2.84908300   -1.28253100
 C                  0.42307300   -1.95843300   -2.54482400
 H                  1.08453300   -1.08607200   -2.52423800
 H                  1.07344100   -2.83888200   -2.54985200
 C                  0.42307300   -1.95843300    2.54482400
 H                  1.08453300   -1.08607200    2.52423800
 H                  1.07344100   -2.83888200    2.54985200
 C                 -0.42307300   -1.93380500   -3.81562600
 H                 -1.06227200   -1.04810900   -3.83944400
 H                  0.19956600   -1.92126800   -4.71142300
 H                 -1.07037600   -2.81213900   -3.86648400
 C                 -0.42307300   -1.93380500    3.81562600
 H                  0.19956600   -1.92126800    4.71142300
 H                 -1.06227200   -1.04810900    3.83944400
 H                 -1.07037600   -2.81213900    3.86648400
 C                  0.42498400    1.97010900    1.27451500
 H                  1.08440900    1.09428600    1.27123800
 H                  1.07956700    2.84908300    1.28253100
 C                 -0.41592100    1.97366300    0.00000000
 H                 -1.07445100    1.09714500    0.00000000
 H                 -1.07132900    2.85202300    0.00000000
 C                  0.42498400    1.97010900   -1.27451500
 H                  1.07956700    2.84908300   -1.28253100
 H                  1.08440900    1.09428600   -1.27123800
 C                 -0.42307300    1.95843300    2.54482400
 H                 -1.08453300    1.08607200    2.52423800
 H                 -1.07344100    2.83888200    2.54985200
 C                 -0.42307300    1.95843300   -2.54482400
 H                 -1.08453300    1.08607200   -2.52423800
 H                 -1.07344100    2.83888200   -2.54985200
 C                  0.42307300    1.93380500    3.81562600
 H                 -0.19956600    1.92126800    4.71142300
 H                  1.06227200    1.04810900    3.83944400
 H                  1.07037600    2.81213900    3.86648400
 C                  0.42307300    1.93380500   -3.81562600
 H                  1.06227200    1.04810900   -3.83944400
 H                 -0.19956600    1.92126800   -4.71142300
 H                  1.07037600    2.81213900   -3.86648400
E(0)[DLPNO-CCSD(T)/aug-cc-pVDZ]:                    -548.858671828
Final correlation energy[DLPNO-CCSD(T)/aug-cc-pVDZ]:-2.400288731
E(0)[DLPNO-CCSD(T)/aug-cc-pVTZ]:                    -548.994057928
Final correlation energy[DLPNO-CCSD(T)/aug-cc-pVTZ]:-2.797710032
FINAL SINGLE POINT ENERGY                           -552.063024525002

Standard orientation of 8D2:                            
 C                 -0.63385400   -1.97340500   -0.42848200
 H                 -0.62423800   -1.09544100   -1.08503200
 H                 -0.62820500   -2.85043800   -1.08557700
 C                  0.62986200   -1.97420400    0.42868200
 H                  0.62316400   -2.85121500    1.08579300
 H                  0.62143700   -1.09619900    1.08518900
 C                  1.91281900   -1.97140000   -0.39944200
 H                  1.91433700   -1.09794300   -1.06215900
 H                  1.92787900   -2.85257000   -1.05099500
 C                 -1.91685600   -1.96905000    0.39953800
 H                 -1.93283700   -2.85000400    1.05137200
 H                 -1.91766500   -1.09539400    1.06198600
 C                 -3.17977200   -1.95190700   -0.45934700
 H                 -3.15373900   -1.07588100   -1.11569500
 H                 -3.18014100   -2.82867300   -1.11466400
 C                  3.17581900   -1.95521000    0.45935500
 H                  3.15080800   -1.07881200    1.11523100
 H                  3.17526500   -2.83162200    1.11514500
 C                 -4.45717200   -1.93186300    0.37703600
 H                 -4.48413100   -1.05125400    1.02310900
 H                 -5.34807900   -1.91273700   -0.25248700
 H                 -4.51439100   -2.81529100    1.01684200
 C                  4.45320000   -1.93704500   -0.37711100
 H                  5.34415900   -1.91853300    0.25235500
 H                  4.50940200   -2.82091300   -1.01639800
 H                  4.48110700   -1.05685100   -1.02370900
 C                 -0.62979100    1.97375900    0.42823300
 H                 -0.62016400    1.09561400    1.08454300
 H                 -0.62377900    2.85060800    1.08557300
 C                  0.63390900    1.97444200   -0.42897100
 H                  0.62504500    1.09709500   -1.08636300
 H                  0.62790600    2.85207900   -1.08524400
 C                 -1.91290100    1.97003100   -0.39961300
 H                 -1.92820100    2.85065100   -1.05190700
 H                 -1.91445500    1.09597900   -1.06152500
 C                  1.91675900    1.96989700    0.39931000
 H                  1.93268600    2.85073400    1.05129400
 H                  1.91717400    1.09611400    1.06159900
 C                 -3.17574400    1.95445700    0.45943600
 H                 -3.17495100    2.83123800    1.11473100
 H                 -3.15071900    1.07841400    1.11579500
 C                  3.17986800    1.95265300   -0.45929700
 H                  3.18037500    2.82928200   -1.11479700
 H                  3.15399100    1.07649000   -1.11546300
 C                 -4.45328400    1.93606800   -0.37678100
 H                 -5.34413100    1.91801100    0.25285800
 H                 -4.50947300    2.81962700   -1.01649900
 H                 -4.48145100    1.05555900   -1.02293200
 C                  4.45709900    1.93278700    0.37735600
 H                  5.34813000    1.91342300   -0.25198300
 H                  4.51423200    2.81640700    1.01690500
 H                  4.48388900    1.05237700    1.02370800
E(0)[DLPNO-CCSD(T)/aug-cc-pVDZ]:                    -626.935544564
Final correlation energy[DLPNO-CCSD(T)/aug-cc-pVDZ]:-2.736136045
E(0)[DLPNO-CCSD(T)/aug-cc-pVTZ]:                    -627.088889257
Final correlation energy[DLPNO-CCSD(T)/aug-cc-pVTZ]:-3.189034643
FINAL SINGLE POINT ENERGY                           -630.586724240917

Standard orientation of 9C2h:                            
 C                 -1.18025900   -1.63876700    1.27207700
 H                 -1.42868600   -0.57093600    1.26455100
 H                 -2.13489000   -2.17705500    1.27525900
 C                 -0.40928900   -1.98386400    0.00000000
 H                 -0.16578000   -3.05232200    0.00000000
 H                  0.54755000   -1.44877700    0.00000000
 C                 -1.18025900   -1.63876700   -1.27207700
 H                 -1.42868600   -0.57093600   -1.26455100
 H                 -2.13489000   -2.17705500   -1.27525900
 C                 -0.41002600   -1.96685500   -2.54891200
 H                  0.54745900   -1.43282400   -2.54197500
 H                 -0.16716500   -3.03551300   -2.56423700
 C                 -0.41002600   -1.96685500    2.54891200
 H                  0.54745900   -1.43282400    2.54197500
 H                 -0.16716500   -3.03551300    2.56423700
 C                 -1.18025900   -1.60385400   -3.81692100
 H                 -1.42688300   -0.53732000   -3.79149000
 H                 -2.13394900   -2.14107300   -3.82405400
 C                 -1.18025900   -1.60385400    3.81692100
 H                 -1.42688300   -0.53732000    3.79149000
 H                 -2.13394900   -2.14107300    3.82405400
 C                 -0.39945700   -1.92152400   -5.09002800
 H                 -0.17204900   -2.98819700   -5.14892000
 H                 -0.96153600   -1.64645500   -5.98372400
 H                  0.54810800   -1.37815100   -5.10982000
 C                 -0.39945700   -1.92152400    5.09002800
 H                 -0.96153600   -1.64645500    5.98372400
 H                 -0.17204900   -2.98819700    5.14892000
 H                  0.54810800   -1.37815100    5.10982000
 C                  1.18025900    1.63876700    1.27207700
 H                  1.42868600    0.57093600    1.26455100
 H                  2.13489000    2.17705500    1.27525900
 C                  0.40928900    1.98386400    0.00000000
 H                 -0.54755000    1.44877700    0.00000000
 H                  0.16578000    3.05232200    0.00000000
 C                  1.18025900    1.63876700   -1.27207700
 H                  2.13489000    2.17705500   -1.27525900
 H                  1.42868600    0.57093600   -1.26455100
 C                  0.41002600    1.96685500    2.54891200
 H                 -0.54745900    1.43282400    2.54197500
 H                  0.16716500    3.03551300    2.56423700
 C                  0.41002600    1.96685500   -2.54891200
 H                 -0.54745900    1.43282400   -2.54197500
 H                  0.16716500    3.03551300   -2.56423700
 C                  1.18025900    1.60385400    3.81692100
 H                  1.42688300    0.53732000    3.79149000
 H                  2.13394900    2.14107300    3.82405400
 C                  1.18025900    1.60385400   -3.81692100
 H                  1.42688300    0.53732000   -3.79149000
 H                  2.13394900    2.14107300   -3.82405400
 C                  0.39945700    1.92152400    5.09002800
 H                 -0.54810800    1.37815100    5.10982000
 H                  0.96153600    1.64645500    5.98372400
 H                  0.17204900    2.98819700    5.14892000
 C                  0.39945700    1.92152400   -5.09002800
 H                  0.96153600    1.64645500   -5.98372400
 H                 -0.54810800    1.37815100   -5.10982000
 H                  0.17204900    2.98819700   -5.14892000
E(0)[DLPNO-CCSD(T)/aug-cc-pVDZ]:                    -705.012264005
Final correlation energy[DLPNO-CCSD(T)/aug-cc-pVDZ]:-3.071954740
E(0)[DLPNO-CCSD(T)/aug-cc-pVTZ]:                    -705.183574724
Final correlation energy[DLPNO-CCSD(T)/aug-cc-pVTZ]:-3.580405069
FINAL SINGLE POINT ENERGY                           -709.110368582027

Standard orientation of 10D2:                            
 C                 -0.64713400   -1.97416000   -0.40528200 
 H                 -0.66677100   -1.09094000   -1.05445200 
 H                 -0.66064400   -2.84581600   -1.06937700 
 C                  0.64713400   -1.97416000    0.40528200 
 H                  0.66064400   -2.84581600    1.06937700 
 H                  0.66677100   -1.09094000    1.05445200 
 C                  1.89866400   -1.98610300   -0.46965600 
 H                  1.87461300   -1.12614800   -1.14939300 
 H                  1.88965000   -2.88004500   -1.10349400 
 C                 -1.89866400   -1.98610300    0.46965600 
 H                 -1.88965000   -2.88004500    1.10349400 
 H                 -1.87461300   -1.12614800    1.14939300 
 C                 -3.19234300   -1.95238200   -0.34038900 
 H                 -3.20243800   -1.05427500   -0.96908400 
 H                 -3.21589400   -2.80821500   -1.02474900 
 C                  3.19234300   -1.95238200    0.34038900 
 H                  3.20243800   -1.05427500    0.96908400 
 H                  3.21589400   -2.80821500    1.02474900 
 C                 -4.44478500   -1.97014500    0.53368800 
 H                 -4.40954700   -1.12394100    1.22787000 
 H                 -4.43984300   -2.87457000    1.15014700 
 C                  4.44478500   -1.97014500   -0.53368800 
 H                  4.43984300   -2.87457000   -1.15014700 
 H                  4.40954700   -1.12394100   -1.22787000 
 C                 -5.73079300   -1.91110500   -0.28752900 
 H                 -5.79591200   -2.76464600   -0.96592500 
 H                 -6.61548300   -1.91948700    0.35100900 
 H                 -5.76233300   -1.00185300   -0.89236400 
 C                  5.73079300   -1.91110500    0.28752900 
 H                  6.61548300   -1.91948700   -0.35100900 
 H                  5.76233300   -1.00185300    0.89236400 
 H                  5.79591200   -2.76464600    0.96592500 
 C                 -0.64713400    1.97416000    0.40528200 
 H                 -0.66677100    1.09094000    1.05445200 
 H                 -0.66064400    2.84581600    1.06937700 
 C                  0.64713400    1.97416000   -0.40528200 
 H                  0.66677100    1.09094000   -1.05445200 
 H                  0.66064400    2.84581600   -1.06937700 
 C                 -1.89866400    1.98610300   -0.46965600 
 H                 -1.88965000    2.88004500   -1.10349400 
 H                 -1.87461300    1.12614800   -1.14939300 
 C                  1.89866400    1.98610300    0.46965600 
 H                  1.88965000    2.88004500    1.10349400 
 H                  1.87461300    1.12614800    1.14939300 
 C                 -3.19234300    1.95238200    0.34038900 
 H                 -3.21589400    2.80821500    1.02474900 
 H                 -3.20243800    1.05427500    0.96908400 
 C                  3.19234300    1.95238200   -0.34038900 
 H                  3.21589400    2.80821500   -1.02474900 
 H                  3.20243800    1.05427500   -0.96908400 
 C                 -4.44478500    1.97014500   -0.53368800 
 H                 -4.43984300    2.87457000   -1.15014700 
 H                 -4.40954700    1.12394100   -1.22787000 
 C                  4.44478500    1.97014500    0.53368800 
 H                  4.43984300    2.87457000    1.15014700 
 H                  4.40954700    1.12394100    1.22787000 
 C                 -5.73079300    1.91110500    0.28752900 
 H                 -5.79591200    2.76464600    0.96592500 
 H                 -6.61548300    1.91948700   -0.35100900 
 H                 -5.76233300    1.00185300    0.89236400 
 C                  5.73079300    1.91110500   -0.28752900 
 H                  6.61548300    1.91948700    0.35100900 
 H                  5.76233300    1.00185300   -0.89236400 
 H                  5.79591200    2.76464600   -0.96592500 
E(0)[DLPNO-CCSD(T)/aug-cc-pVDZ]:                    -783.089184467
Final correlation energy[DLPNO-CCSD(T)/aug-cc-pVDZ]:-3.407981173
E(0)[DLPNO-CCSD(T)/aug-cc-pVTZ]:                    -783.278420384
Final correlation energy[DLPNO-CCSD(T)/aug-cc-pVTZ]:-3.971784691
FINAL SINGLE POINT ENERGY                           -787.634055970551

Standard orientation of 11C2h:                            
 C                  1.27055800   -1.97572200    0.40354000
 H                  1.26440600   -1.09844400    1.06092100
 H                  1.26778800   -2.85346800    1.05962600
 C                  0.00447400   -1.97739800   -0.45023400
 H                  0.00931400   -2.85754200   -1.10322800
 H                  0.01278200   -1.10276200   -1.11122900
 C                 -1.27817500   -1.96980500    0.37810700
 H                 -1.28931900   -1.08199700    1.02115400
 H                 -1.28386000   -2.83685800    1.04829000
 C                 -2.53970300   -1.98704400   -0.48233500
 H                 -2.52357700   -1.12984700   -1.16579400
 H                 -2.53614600   -2.88343900   -1.11277400
 C                  2.54816300   -1.97196300   -0.43285300
 H                  2.54741800   -1.09374400   -1.08915400
 H                  2.55304700   -2.84842300   -1.09082000
 C                 -3.82561700   -1.95126600    0.34001700
 H                 -3.83055500   -1.05086100    0.96542200
 H                 -3.84262800   -2.80461800    1.02763600
 C                  3.81980800   -1.96765600    0.41238000
 H                  3.81394800   -1.09258700    1.07284900
 H                  3.82616600   -2.84728200    1.06614700
 C                 -5.08546700   -1.97273700   -0.52333900
 H                 -5.08565000   -2.87993200   -1.13572700
 H                 -5.05554600   -1.12973900   -1.22169400
 C                  5.09276800   -1.95479600   -0.43176200
 H                  5.10007100   -2.83458400   -1.08297300
 H                  5.07431900   -1.08194600   -1.09255200
 C                 -6.36492400   -1.90955200    0.30769700
 H                 -6.39250600   -0.99657300    0.90703300
 H                 -7.25458400   -1.92260500   -0.32382700
 H                 -6.42402100   -2.75894000    0.99181300
 C                  6.36108400   -1.93133600    0.41821100
 H                  7.25860200   -1.91720000   -0.20196500
 H                  6.38254500   -1.04688200    1.05915100
 H                  6.41025600   -2.81095100    1.06387500
 C                  1.27010200    1.97565700   -0.40376800
 H                  1.26391300    1.09834100   -1.06113500
 H                  1.26729700    2.85335600   -1.05992100
 C                  0.00406100    1.97743600    0.45004500
 H                  0.01242500    1.10295600    1.11123400
 H                  0.00888300    2.85770300    1.10287400
 C                 -1.27864900    1.96964100   -0.37821800
 H                 -1.28446000    2.83665500   -1.04845100
 H                 -1.28971300    1.08179200   -1.02120600
 C                  2.54767400    1.97198200    0.43268300
 H                  2.54682200    1.09382800    1.08909400
 H                  2.55247100    2.84849500    1.09058000
 C                 -2.54012400    1.98679600    0.48229600
 H                 -2.52395800    1.12954300    1.16568500
 H                 -2.53653700    2.88314000    1.11280700
 C                  3.81941300    1.96775100   -0.41240900
 H                  3.81368800    1.09274300   -1.07294800
 H                  3.82577700    2.84743200   -1.06610300
 C                 -3.82608700    1.95109700   -0.33998600
 H                 -3.83104300    1.05078600   -0.96552300
 H                 -3.84315800    2.80454800   -1.02748000
 C                  5.09227500    1.95492500    0.43187700
 H                  5.07394000    1.08188000    1.09241300
 H                  5.09930700    2.83452600    1.08334400
 C                 -5.08588700    1.97241800    0.52344700
 H                 -5.05594600    1.12927300    1.22162500
 H                 -5.08601300    2.87948600    1.13602300
 C                 -6.36539800    1.90944500   -0.30752500
 H                 -6.39303800    0.99659800   -0.90705700
 H                 -7.25501800    1.92238300    0.32405500
 H                 -6.42451700    2.75898300   -0.99145300
 C                  6.36070000    1.93200800   -0.41795000
 H                  7.25814400    1.91791000    0.20233500
 H                  6.38245700    1.04775000   -1.05914600
 H                  6.40973800    2.81182500   -1.06334900
E(0)[DLPNO-CCSD(T)/aug-cc-pVDZ]:                    -861.166225537
Final correlation energy[DLPNO-CCSD(T)/aug-cc-pVDZ]:-3.743580725
E(0)[DLPNO-CCSD(T)/aug-cc-pVTZ]:                    -861.373466153
Final correlation energy[DLPNO-CCSD(T)/aug-cc-pVTZ]:-4.362843490
FINAL SINGLE POINT ENERGY                           -866.157709876970

Standard orientation of 12D2:                            
 C                 -0.63603800   -1.97441800   -0.42270700
 H                 -0.63455600   -1.09626900   -1.07900800
 H                 -0.63405600   -2.85111800   -1.08030100
 C                  0.63489600   -1.97443900    0.42357500
 H                  0.63312800   -2.85136300    1.08087000
 H                  0.63330600   -1.09652200    1.08019700
 C                  1.91052500   -1.97464700   -0.41588800
 H                  1.91143600   -1.09800100   -1.07419400
 H                  1.91362800   -2.85292400   -1.07132500
 C                 -1.91177400   -1.97503000    0.41657400
 H                 -1.91492000   -2.85341800    1.07185100
 H                 -1.91295300   -1.09847300    1.07498800
 C                 -3.18161700   -1.97141800   -0.43148300
 H                 -3.17580400   -1.09304400   -1.08750100
 H                 -3.18079400   -2.84778800   -1.08956100
 C                  3.18054900   -1.97112300    0.43188000
 H                  3.17511500   -1.09265400    1.08777300
 H                  3.17965200   -2.84739400    1.09009900
 C                 -4.45964800   -1.96773300    0.40416000
 H                 -4.45794800   -1.09366500    1.06601300
 H                 -4.47090700   -2.84830600    1.05661000
 C                  4.45841500   -1.96793200   -0.40402300
 H                  4.46925600   -2.84859100   -1.05636600
 H                  4.45689700   -1.09395000   -1.06598700
 C                 -5.72708500   -1.95300300   -0.44815000
 H                 -5.73005600   -2.83101800   -1.10179500
 H                 -5.70493100   -1.07828400   -1.10636500
 C                  5.72602200   -1.95355300    0.44804200
 H                  5.70448100   -1.07855200    1.10590500
 H                  5.72862000   -2.83130300    1.10204400
 C                 -7.00044800   -1.93233700    0.39437200
 H                 -7.02549200   -1.05014500    1.03832900
 H                 -7.89435200   -1.91590600   -0.23095400
 H                 -7.05349500   -2.81421000    1.03666500
 C                  6.99924300   -1.93396900   -0.39472400
 H                  7.89327100   -1.91777300    0.23043200
 H                  7.05167600   -2.81615200   -1.03664000
 H                  7.02467100   -1.05207500   -1.03907100
 C                 -0.63488200    1.97428300    0.42322300
 H                 -0.63323700    1.09612000    1.07950500
 H                 -0.63309700    2.85097100    1.08083400
 C                  0.63603800    1.97459900   -0.42308900
 H                  0.63465600    1.09671300   -1.07975000
 H                  0.63400700    2.85153300   -1.08037400
 C                 -1.91055000    1.97474200   -0.41617900
 H                 -1.91362900    2.85314900   -1.07144100
 H                 -1.91154400    1.09822000   -1.07465400
 C                  1.91177100    1.97509300    0.41620100
 H                  1.91494100    2.85353200    1.07142000
 H                  1.91293700    1.09862400    1.07474500
 C                 -3.18053300    1.97115700    0.43165200
 H                 -3.17964600    2.84744200    1.08984800
 H                 -3.17503600    1.09270600    1.08756600
 C                  3.18163200    1.97138400   -0.43180300
 H                  3.18082500    2.84770000   -1.08996000
 H                  3.17585800    1.09296200   -1.08775700
 C                 -4.45843600    1.96788600   -0.40419800
 H                 -4.46931300    2.84848600   -1.05662000
 H                 -4.45692400    1.09384000   -1.06607700
 C                  4.45963900    1.96776000    0.40387500
 H                  4.47090800    2.84839600    1.05624200
 H                  4.45791000    1.09375800    1.06581400
 C                 -5.72600800    1.95356200    0.44792000
 H                 -5.72866100    2.83143900    1.10175300
 H                 -5.70437100    1.07869100    1.10594900
 C                  5.72709000    1.95291200   -0.44840900
 H                  5.70498800    1.07804300   -1.10642900
 H                  5.73002100    2.83078100   -1.10224900
 C                 -6.99925900    1.93370000   -0.39479100
 H                 -7.89326100    1.91757500    0.23040500
 H                 -7.05177800    2.81573900   -1.03689800
 H                 -7.02464800    1.05166100   -1.03894100
 C                  7.00044300    1.93250200    0.39413800
 H                  7.89435700    1.91596800   -0.23117100
 H                  7.05344400    2.81452400    1.03622900
 H                  7.02551600    1.05046000    1.03829800
E(0)[DLPNO-CCSD(T)/aug-cc-pVDZ]:                    -939.243235629
Final correlation energy[DLPNO-CCSD(T)/aug-cc-pVDZ]:-4.079242109
E(0)[DLPNO-CCSD(T)/aug-cc-pVTZ]:                    -939.468475685
Final correlation energy[DLPNO-CCSD(T)/aug-cc-pVTZ]:-4.753964491
FINAL SINGLE POINT ENERGY                           -944.681388158798

Standard orientation of 13C2h:                            
 C                 -1.97009100    0.44770500    1.27248300
 H                 -1.08676800    1.09700300    1.27146500
 H                 -2.84138000    1.11250100    1.27130100
 C                 -1.97722100   -0.39637400   -0.00000500
 H                 -1.10491200   -1.06041000   -0.00000200
 H                 -2.85991700   -1.04582800   -0.00002300
 C                 -1.97002000    0.44768400   -1.27250900
 H                 -2.84126900    1.11253100   -1.27137800
 H                 -1.08664600    1.09691400   -1.27146700
 C                 -1.97734800   -0.39207800    2.54782100
 H                 -1.10603300   -1.05743200    2.54905900
 H                 -2.86100700   -1.04018600    2.55097400
 C                 -1.97727400   -0.39215700   -2.54780900
 H                 -1.10593400   -1.05747900   -2.54902300
 H                 -2.86090800   -1.04030000   -2.55090800
 C                 -1.96702800    0.45648200    3.81733200
 H                 -1.08326000    1.10518600    3.81140000
 H                 -2.83783700    1.12194100    3.81575100
 C                 -1.96702500    0.45630400   -3.81738800
 H                 -1.08327000    1.10502500   -3.81156400
 H                 -2.83784600    1.12174700   -3.81581800
 C                 -1.97084600   -0.37800200    5.09607500
 H                 -1.10240300   -1.04724900    5.09538000
 H                 -2.85698700   -1.02282200    5.10765500
 C                 -1.97090800   -0.37830700   -5.09604800
 H                 -1.10245900   -1.04755100   -5.09533800
 H                 -2.85704500   -1.02313600   -5.10750000
 C                 -1.94945700    0.47511700   -6.36263200
 H                 -1.06815300    1.12448100   -6.34111100
 H                 -2.82082900    1.13762500   -6.36370500
 C                 -1.94929600    0.47556700    6.36255800
 H                 -1.06802800    1.12497700    6.34085500
 H                 -2.82070100    1.13803200    6.36364800
 C                 -1.93893700   -0.36553900    7.63698900
 H                 -1.06401100   -1.01927800    7.66339000
 H                 -1.91616100    0.26068400    8.53013200
 H                 -2.82799400   -0.99782300    7.69016600
 C                 -1.93925700   -0.36614900   -7.63687800
 H                 -2.82839800   -0.99833200   -7.68988800
 H                 -1.91649100    0.25996000   -8.53010000
 H                 -1.06441600   -1.02000000   -7.66327500
 C                  1.97009100   -0.44770500    1.27248300
 H                  1.08676800   -1.09700300    1.27146500
 H                  2.84138000   -1.11250100    1.27130100
 C                  1.97722100    0.39637400   -0.00000500
 H                  2.85991700    1.04582800   -0.00002300
 H                  1.10491200    1.06041000   -0.00000200
 C                  1.97002000   -0.44768400   -1.27250900
 H                  1.08664600   -1.09691400   -1.27146700
 H                  2.84126900   -1.11253100   -1.27137800
 C                  1.97727400    0.39215700   -2.54780900
 H                  1.10593400    1.05747900   -2.54902300
 H                  2.86090800    1.04030000   -2.55090800
 C                  1.97734800    0.39207800    2.54782100
 H                  1.10603300    1.05743200    2.54905900
 H                  2.86100700    1.04018600    2.55097400
 C                  1.96702500   -0.45630400   -3.81738800
 H                  1.08327000   -1.10502500   -3.81156400
 H                  2.83784600   -1.12174700   -3.81581800
 C                  1.96702800   -0.45648200    3.81733200
 H                  1.08326000   -1.10518600    3.81140000
 H                  2.83783700   -1.12194100    3.81575100
 C                  1.97090800    0.37830700   -5.09604800
 H                  2.85704500    1.02313600   -5.10750000
 H                  1.10245900    1.04755100   -5.09533800
 C                  1.97084600    0.37800200    5.09607500
 H                  2.85698700    1.02282200    5.10765500
 H                  1.10240300    1.04724900    5.09538000
 C                  1.94945700   -0.47511700   -6.36263200
 H                  1.06815300   -1.12448100   -6.34111100
 H                  2.82082900   -1.13762500   -6.36370500
 C                  1.94929600   -0.47556700    6.36255800
 H                  1.06802800   -1.12497700    6.34085500
 H                  2.82070100   -1.13803200    6.36364800
 C                  1.93893700    0.36553900    7.63698900
 H                  1.06401100    1.01927800    7.66339000
 H                  1.91616100   -0.26068400    8.53013200
 H                  2.82799400    0.99782300    7.69016600
 C                  1.93925700    0.36614900   -7.63687800
 H                  1.91649100   -0.25996000   -8.53010000
 H                  1.06441600    1.02000000   -7.66327500
 H                  2.82839800    0.99833200   -7.68988800
E(0)[DLPNO-CCSD(T)/aug-cc-pVDZ]:                    -1017.320162696
Final correlation energy[DLPNO-CCSD(T)/aug-cc-pVDZ]:-4.415080907
E(0)[DLPNO-CCSD(T)/aug-cc-pVTZ]:                    -1017.563375730
Final correlation energy[DLPNO-CCSD(T)/aug-cc-pVTZ]:-5.145172087
FINAL SINGLE POINT ENERGY                           -1023.204983090434

Standard orientation of 14D2:                            
 C                 -0.64324900   -1.97220900   -0.41146500
 H                 -0.65423700   -1.09368900   -1.06715400
 H                 -0.65303000   -2.84850600   -1.06950900
 C                  0.64324900   -1.97220900    0.41146500
 H                  0.65303000   -2.84850600    1.06950900
 H                  0.65423700   -1.09368900    1.06715400
 C                  1.90258200   -1.97471700   -0.45209500
 H                  1.89031600   -1.10050700   -1.11355100
 H                  1.89314900   -2.85545000   -1.10421400
 C                 -1.90258200   -1.97471700    0.45209500
 H                 -1.89314900   -2.85545000    1.10421400
 H                 -1.89031600   -1.10050700    1.11355100
 C                 -3.18976800   -1.96722100   -0.36922100
 H                 -3.20429300   -1.07915900   -1.01184100
 H                 -3.19799700   -2.83389100   -1.03990500
 C                  3.18976800   -1.96722100    0.36922100
 H                  3.20429300   -1.07915900    1.01184100
 H                  3.19799700   -2.83389100    1.03990500
 C                 -4.44803300   -1.98563900    0.49585900
 H                 -4.43102300   -1.12810200    1.17884400
 H                 -4.44152200   -2.88178800    1.12661200
 C                  4.44803300   -1.98563900   -0.49585900
 H                  4.44152200   -2.88178800   -1.12661200
 H                  4.43102300   -1.12810200   -1.17884400
 C                 -5.73595500   -1.95192000   -0.32350300
 H                 -5.75410600   -2.80680000   -1.00919800
 H                 -5.74221200   -1.05296200   -0.95101200
 C                  5.73595500   -1.95192000    0.32350300
 H                  5.74221200   -1.05296200    0.95101200
 H                  5.75410600   -2.80680000    1.00919800
 C                 -6.99442100   -1.97147000    0.54187700
 H                 -6.96453100   -1.12580800    1.23699800
 H                 -6.99288700   -2.87639400    1.15763100
 C                  6.99442100   -1.97147000   -0.54187700
 H                  6.99288700   -2.87639400   -1.15763100
 H                  6.96453100   -1.12580800   -1.23699800
 C                 -8.27489300   -1.91291100   -0.28791000
 H                 -8.33458900   -2.76576000   -0.96766800
 H                 -9.16382700   -1.92288800    0.34467800
 H                 -8.30328200   -1.00301200   -0.89191700
 C                  8.27489300   -1.91291100    0.28791000
 H                  9.16382700   -1.92288800   -0.34467800
 H                  8.30328200   -1.00301200    0.89191700
 H                  8.33458900   -2.76576000    0.96766800
 C                 -0.64324900    1.97220900    0.41146500
 H                 -0.65423700    1.09368900    1.06715400
 H                 -0.65303000    2.84850600    1.06950900
 C                  0.64324900    1.97220900   -0.41146500
 H                  0.65423700    1.09368900   -1.06715400
 H                  0.65303000    2.84850600   -1.06950900
 C                 -1.90258200    1.97471700   -0.45209500
 H                 -1.89314900    2.85545000   -1.10421400
 H                 -1.89031600    1.10050700   -1.11355100
 C                  1.90258200    1.97471700    0.45209500
 H                  1.89314900    2.85545000    1.10421400
 H                  1.89031600    1.10050700    1.11355100
 C                 -3.18976800    1.96722100    0.36922100
 H                 -3.19799700    2.83389100    1.03990500
 H                 -3.20429300    1.07915900    1.01184100
 C                  3.18976800    1.96722100   -0.36922100
 H                  3.19799700    2.83389100   -1.03990500
 H                  3.20429300    1.07915900   -1.01184100
 C                 -4.44803300    1.98563900   -0.49585900
 H                 -4.44152200    2.88178800   -1.12661200
 H                 -4.43102300    1.12810200   -1.17884400
 C                  4.44803300    1.98563900    0.49585900
 H                  4.44152200    2.88178800    1.12661200
 H                  4.43102300    1.12810200    1.17884400
 C                 -5.73595500    1.95192000    0.32350300
 H                 -5.75410600    2.80680000    1.00919800
 H                 -5.74221200    1.05296200    0.95101200
 C                  5.73595500    1.95192000   -0.32350300
 H                  5.74221200    1.05296200   -0.95101200
 H                  5.75410600    2.80680000   -1.00919800
 C                 -6.99442100    1.97147000   -0.54187700
 H                 -6.99288700    2.87639400   -1.15763100
 H                 -6.96453100    1.12580800   -1.23699800
 C                  6.99442100    1.97147000    0.54187700
 H                  6.99288700    2.87639400    1.15763100
 H                  6.96453100    1.12580800    1.23699800
 C                  8.27489300    1.91291100   -0.28791000
 H                  9.16382700    1.92288800    0.34467800
 H                  8.30328200    1.00301200   -0.89191700
 H                  8.33458900    2.76576000   -0.96766800
 C                 -8.27489300    1.91291100    0.28791000
 H                 -8.33458900    2.76576000    0.96766800
 H                 -9.16382700    1.92288800   -0.34467800
 H                 -8.30328200    1.00301200    0.89191700
E(0)[DLPNO-CCSD(T)/aug-cc-pVDZ]:                    -1095.396895744
Final correlation energy[DLPNO-CCSD(T)/aug-cc-pVDZ]:-4.751082431
E(0)[DLPNO-CCSD(T)/aug-cc-pVTZ]:                    -1095.658015044
Final correlation energy[DLPNO-CCSD(T)/aug-cc-pVTZ]:-5.536747876
FINAL SINGLE POINT ENERGY                           -1101.728778947195

Standard orientation of 15C2h:                            
 C                 -1.97507100    0.40194700    1.27373700
 H                 -1.10193100    1.06487800    1.27515200
 H                 -2.85687700    1.05262700    1.27416300
 C                 -1.96862300   -0.44019800    0.00000000
 H                 -1.08618200   -1.09066900    0.00000000
 H                 -2.84083400   -1.10378000    0.00000000
 C                 -1.97507100    0.40194700   -1.27373700
 H                 -2.85687700    1.05262700   -1.27416300
 H                 -1.10193100    1.06487800   -1.27515200
 C                 -1.96981700   -0.44359800    2.54525600
 H                 -1.08746900   -1.09422000    2.54411400
 H                 -2.84210800   -1.10706500    2.54296800
 C                 -1.96981700   -0.44359800   -2.54525600
 H                 -1.08746900   -1.09422000   -2.54411400
 H                 -2.84210800   -1.10706500   -2.54296800
 C                 -1.97649700    0.39515000    3.82128800
 H                 -1.10445300    1.05953800    3.82322600
 H                 -2.85940900    1.04428100    3.82466500
 C                 -1.97649700    0.39515000   -3.82128800
 H                 -1.10445300    1.05953800   -3.82322600
 H                 -2.85940900    1.04428100   -3.82466500
 C                 -1.96744700   -0.45416800    5.09030100
 H                 -1.08449600   -1.10399300    5.08414000
 H                 -2.83912000   -1.11848700    5.08827400
 C                 -1.96744700   -0.45416800   -5.09030100
 H                 -1.08449600   -1.10399300   -5.08414000
 H                 -2.83912000   -1.11848700   -5.08827400
 C                 -1.96971900    0.38017600   -6.36946600
 H                 -1.10056700    1.04849700   -6.36890200
 H                 -2.85515700    1.02595600   -6.38136800
 C                 -1.96971900    0.38017600    6.36946600
 H                 -1.10056700    1.04849700    6.36890200
 H                 -2.85515700    1.02595600    6.38136800
 C                 -1.94989000   -0.47435900    7.63566600
 H                 -1.06960300   -1.12506900    7.61359300
 H                 -2.82231300   -1.13547500    7.63672900
 C                 -1.94989000   -0.47435900   -7.63566600
 H                 -2.82231300   -1.13547500   -7.63672900
 H                 -1.06960300   -1.12506900   -7.61359300
 C                 -1.93766900    0.36637500    8.91025600
 H                 -1.91578100   -0.26016700    9.80319500
 H                 -1.06158700    1.01856500    8.93663400
 H                 -2.82562500    1.00017200    8.96378100
 C                 -1.93766900    0.36637500   -8.91025600
 H                 -1.06158700    1.01856500   -8.93663400
 H                 -1.91578100   -0.26016700   -9.80319500
 H                 -2.82562500    1.00017200   -8.96378100
 C                  1.97507100   -0.40194700    1.27373700
 H                  1.10193100   -1.06487800    1.27515200
 H                  2.85687700   -1.05262700    1.27416300
 C                  1.96862300    0.44019800    0.00000000
 H                  2.84083400    1.10378000    0.00000000
 H                  1.08618200    1.09066900    0.00000000
 C                  1.97507100   -0.40194700   -1.27373700
 H                  1.10193100   -1.06487800   -1.27515200
 H                  2.85687700   -1.05262700   -1.27416300
 C                  1.96981700    0.44359800   -2.54525600
 H                  1.08746900    1.09422000   -2.54411400
 H                  2.84210800    1.10706500   -2.54296800
 C                  1.96981700    0.44359800    2.54525600
 H                  1.08746900    1.09422000    2.54411400
 H                  2.84210800    1.10706500    2.54296800
 C                  1.97649700   -0.39515000   -3.82128800
 H                  1.10445300   -1.05953800   -3.82322600
 H                  2.85940900   -1.04428100   -3.82466500
 C                  1.97649700   -0.39515000    3.82128800
 H                  1.10445300   -1.05953800    3.82322600
 H                  2.85940900   -1.04428100    3.82466500
 C                  1.96744700    0.45416800   -5.09030100
 H                  2.83912000    1.11848700   -5.08827400
 H                  1.08449600    1.10399300   -5.08414000
 C                  1.96744700    0.45416800    5.09030100
 H                  2.83912000    1.11848700    5.08827400
 H                  1.08449600    1.10399300    5.08414000
 C                  1.96971900   -0.38017600   -6.36946600
 H                  1.10056700   -1.04849700   -6.36890200
 H                  2.85515700   -1.02595600   -6.38136800
 C                  1.96971900   -0.38017600    6.36946600
 H                  1.10056700   -1.04849700    6.36890200
 H                  2.85515700   -1.02595600    6.38136800
 C                  1.94989000    0.47435900    7.63566600
 H                  1.06960300    1.12506900    7.61359300
 H                  2.82231300    1.13547500    7.63672900
 C                  1.94989000    0.47435900   -7.63566600
 H                  1.06960300    1.12506900   -7.61359300
 H                  2.82231300    1.13547500   -7.63672900
 C                  1.93766900   -0.36637500    8.91025600
 H                  2.82562500   -1.00017200    8.96378100
 H                  1.91578100    0.26016700    9.80319500
 H                  1.06158700   -1.01856500    8.93663400
 C                  1.93766900   -0.36637500   -8.91025600
 H                  1.06158700   -1.01856500   -8.93663400
 H                  1.91578100    0.26016700   -9.80319500
 H                  2.82562500   -1.00017200   -8.96378100
E(0)[DLPNO-CCSD(T)/aug-cc-pVDZ]:                    -1173.473966902
Final correlation energy[DLPNO-CCSD(T)/aug-cc-pVDZ]:-5.086713129
E(0)[DLPNO-CCSD(T)/aug-cc-pVTZ]:                    -1173.753111000
Final correlation energy[DLPNO-CCSD(T)/aug-cc-pVTZ]:-5.927719253
FINAL SINGLE POINT ENERGY                           -1180.252335388420

Standard orientation of 16D2:                            
 C                 -0.64865900   -1.97326800   -0.40248100
 H                 -0.67215300   -1.08968500   -1.05102900
 H                 -0.66374900   -2.84439000   -1.06730100
 C                  0.64865900   -1.97326800    0.40248100
 H                  0.66374900   -2.84439000    1.06730100
 H                  0.67215300   -1.08968500    1.05102900
 C                  1.89728700   -1.98822400   -0.47669500
 H                  1.87353000   -1.12879200   -1.15700800
 H                  1.88481200   -2.88284700   -1.10946400
 C                 -1.89728700   -1.98822400    0.47669500
 H                 -1.88481200   -2.88284700    1.10946400
 H                 -1.87353000   -1.12879200    1.15700800
 C                 -3.19197700   -1.95647100   -0.33171800
 H                 -3.20821000   -1.05267000   -0.95198200
 H                 -3.20848400   -2.80596700   -1.02396300
 C                  3.19197700   -1.95647100    0.33171800
 H                  3.20821000   -1.05267000    0.95198200
 H                  3.20848400   -2.80596700    1.02396300
 C                 -4.44541800   -1.99235300    0.53990500
 H                 -4.42202700   -1.15353200    1.24559800
 H                 -4.44115400   -2.90534800    1.14588400
 C                  4.44541800   -1.99235300   -0.53990500
 H                  4.44115400   -2.90534800   -1.14588400
 H                  4.42202700   -1.15353200   -1.24559800
 C                 -5.73371400   -1.93015900   -0.27721600
 H                 -5.75185100   -2.76287000   -0.98956900
 H                 -5.73592900   -1.01142400   -0.87548100
 C                  5.73371400   -1.93015900    0.27721600
 H                  5.73592900   -1.01142400    0.87548100
 H                  5.75185100   -2.76287000    0.98956900
 C                 -6.99588400   -1.97259900    0.58115200
 H                 -6.97787800   -1.14054000    1.29516300
 H                 -7.00103500   -2.89097500    1.17916200
 C                  6.99588400   -1.97259900   -0.58115200
 H                  7.00103500   -2.89097500   -1.17916200
 H                  6.97787800   -1.14054000   -1.29516300
 C                 -8.27612800   -1.89944900   -0.24864300
 H                 -8.30034800   -2.74280800   -0.94600100
 H                 -8.25193400   -0.99249000   -0.86123500
 C                  8.27612800   -1.89944900    0.24864300
 H                  8.25193400   -0.99249000    0.86123500
 H                  8.30034800   -2.74280800    0.94600100
 C                 -9.53741200   -1.90505300    0.61199200
 H                 10.43916900   -1.84623000    0.00058900
 H                 -9.59353900   -2.81681700    1.21081600
 H                 -9.54226400   -1.05577200    1.29935100
 C                  9.53741200   -1.90505300   -0.61199200
 H                 10.43916900   -1.84623000   -0.00058900
 H                  9.59353900   -2.81681700   -1.21081600
 H                  9.54226400   -1.05577200   -1.29935100
 C                 -0.64865900    1.97326800    0.40248100
 H                 -0.67215300    1.08968500    1.05102900
 H                 -0.66374900    2.84439000    1.06730100
 C                  0.64865900    1.97326800   -0.40248100
 H                  0.67215300    1.08968500   -1.05102900
 H                  0.66374900    2.84439000   -1.06730100
 C                 -1.89728700    1.98822400   -0.47669500
 H                 -1.88481200    2.88284700   -1.10946400
 H                 -1.87353000    1.12879200   -1.15700800
 C                  1.89728700    1.98822400    0.47669500
 H                  1.88481200    2.88284700    1.10946400
 H                  1.87353000    1.12879200    1.15700800
 C                 -3.19197700    1.95647100    0.33171800
 H                 -3.20848400    2.80596700    1.02396300
 H                 -3.20821000    1.05267000    0.95198200
 C                  3.19197700    1.95647100   -0.33171800
 H                  3.20848400    2.80596700   -1.02396300
 H                  3.20821000    1.05267000   -0.95198200
 C                 -4.44541800    1.99235300   -0.53990500
 H                 -4.44115400    2.90534800   -1.14588400
 H                 -4.42202700    1.15353200   -1.24559800
 C                  4.44541800    1.99235300    0.53990500
 H                  4.44115400    2.90534800    1.14588400
 H                  4.42202700    1.15353200    1.24559800
 C                 -5.73371400    1.93015900    0.27721600
 H                 -5.75185100    2.76287000    0.98956900
 H                 -5.73592900    1.01142400    0.87548100
 C                  5.73371400    1.93015900   -0.27721600
 H                  5.73592900    1.01142400   -0.87548100
 H                  5.75185100    2.76287000   -0.98956900
 C                 -6.99588400    1.97259900   -0.58115200
 H                 -7.00103500    2.89097500   -1.17916200
 H                 -6.97787800    1.14054000   -1.29516300
 C                  6.99588400    1.97259900    0.58115200
 H                  7.00103500    2.89097500    1.17916200
 H                  6.97787800    1.14054000    1.29516300
 C                  8.27612800    1.89944900   -0.24864300
 H                  8.25193400    0.99249000   -0.86123500
 H                  8.30034800    2.74280800   -0.94600100
 C                 -8.27612800    1.89944900    0.24864300
 H                 -8.30034800    2.74280800    0.94600100
 H                 -8.25193400    0.99249000    0.86123500
 C                 -9.53741200    1.90505300   -0.61199200
 H                 10.43916900    1.84623000   -0.00058900
 H                 -9.59353900    2.81681700   -1.21081600
 H                 -9.54226400    1.05577200   -1.29935100
 C                  9.53741200    1.90505300    0.61199200
 H                  9.54226400    1.05577200    1.29935100
 H                 10.43916900    1.84623000    0.00058900
 H                  9.59353900    2.81681700    1.21081600
E(0)[DLPNO-CCSD(T)/aug-cc-pVDZ]:                    -1251.550338525
Final correlation energy[DLPNO-CCSD(T)/aug-cc-pVDZ]:-5.423130366
E(0)[DLPNO-CCSD(T)/aug-cc-pVTZ]:                    -1251.847321187
Final correlation energy[DLPNO-CCSD(T)/aug-cc-pVTZ]:-6.319884974
FINAL SINGLE POINT ENERGY                           -1258.776367485539

Standard orientation of 17C2h:                            
 C                 -1.97042600    0.43765300    1.27277300
 H                 -1.08871300    1.08910000    1.27203100
 H                 -2.84339700    1.10022400    1.27223500
 C                 -1.97581000   -0.40591200   -0.00005500
 H                 -1.10240500   -1.06847600    0.00008500
 H                 -2.85728900   -1.05704300   -0.00015300
 C                 -1.97015100    0.43769500   -1.27286500
 H                 -2.84297000    1.10046400   -1.27236600
 H                 -1.08828300    1.08892000   -1.27210300
 C                 -1.97571900   -0.40379100    2.54701500
 H                 -1.10222100   -1.06624600    2.54805400
 H                 -2.85713700   -1.05500600    2.54811400
 C                 -1.97549100   -0.40362000   -2.54719000
 H                 -1.10200200   -1.06609000   -2.54831400
 H                 -2.85693200   -1.05480200   -2.54839000
 C                 -1.97020000    0.44192600    3.81839900
 H                 -1.08779900    1.09247500    3.81704500
 H                 -2.84248400    1.10539800    3.81626900
 C                 -1.96993000    0.44232200   -3.81842700
 H                 -1.08758400    1.09294200   -3.81687300
 H                 -2.84225700    1.10573800   -3.81623000
 C                 -1.97667700   -0.39695500    5.09436200
 H                 -1.10458600   -1.06128200    5.09609200
 H                 -2.85951600   -1.04619400    5.09766700
 C                 -1.97624800   -0.39627000   -5.09458100
 H                 -1.10404800   -1.06045500   -5.09646000
 H                 -2.85899200   -1.04563700   -5.09805400
 C                 -1.96733800    0.45302400   -6.36359500
 H                 -1.08436200    1.10281500   -6.35764900
 H                 -2.83898800    1.11736600   -6.36147600
 C                 -1.96765500    0.45200000    6.36360500
 H                 -1.08470500    1.10183100    6.35770100
 H                 -2.83932800    1.11631500    6.36177500
 C                 -1.97098700   -0.38235500    7.64274500
 H                 -1.10162500   -1.05039500    7.64231700
 H                 -2.85621600   -1.02844300    7.65408600
 C                 -1.97071100   -0.38094900   -7.64231700
 H                 -2.85603300   -1.02690600   -7.65371500
 H                 -1.10143900   -1.04911300   -7.64215800
 C                 -1.95018900    0.47100000    8.90900500
 H                 -1.06981900    1.12163600    8.88741800
 H                 -2.82252400    1.13222500    8.91022400
 C                 -1.95037900    0.47282000   -8.90896400
 H                 -1.06987000    1.12326500   -8.88747200
 H                 -2.82257100    1.13424000   -8.90965900
 C                 -1.93950600   -0.37023800   10.18355600
 H                 -1.06364000   -1.02271800   10.20988000
 H                 -1.91772600    0.25580100   11.07685300
 H                 -2.82765300   -1.00382500   10.23649200
 C                 -1.93940800   -0.36815000  -10.18347400
 H                 -1.91755200    0.25817900  -11.07656500
 H                 -1.06379900   -1.02095700  -10.21018300
 H                 -2.82779600   -1.00139500  -10.23646400
 C                  1.97042600   -0.43765300    1.27277300
 H                  1.08871300   -1.08910000    1.27203100
 H                  2.84339700   -1.10022400    1.27223500
 C                  1.97581000    0.40591200   -0.00005500
 H                  2.85728900    1.05704300   -0.00015300
 H                  1.10240500    1.06847600    0.00008500
 C                  1.97015100   -0.43769500   -1.27286500
 H                  1.08828300   -1.08892000   -1.27210300
 H                  2.84297000   -1.10046400   -1.27236600
 C                  1.97549100    0.40362000   -2.54719000
 H                  1.10200200    1.06609000   -2.54831400
 H                  2.85693200    1.05480200   -2.54839000
 C                  1.97571900    0.40379100    2.54701500
 H                  1.10222100    1.06624600    2.54805400
 H                  2.85713700    1.05500600    2.54811400
 C                  1.96993000   -0.44232200   -3.81842700
 H                  1.08758400   -1.09294200   -3.81687300
 H                  2.84225700   -1.10573800   -3.81623000
 C                  1.97020000   -0.44192600    3.81839900
 H                  1.08779900   -1.09247500    3.81704500
 H                  2.84248400   -1.10539800    3.81626900
 C                  1.97624800    0.39627000   -5.09458100
 H                  2.85899200    1.04563700   -5.09805400
 H                  1.10404800    1.06045500   -5.09646000
 C                  1.97667700    0.39695500    5.09436200
 H                  2.85951600    1.04619400    5.09766700
 H                  1.10458600    1.06128200    5.09609200
 C                  1.96733800   -0.45302400   -6.36359500
 H                  1.08436200   -1.10281500   -6.35764900
 H                  2.83898800   -1.11736600   -6.36147600
 C                  1.96765500   -0.45200000    6.36360500
 H                  1.08470500   -1.10183100    6.35770100
 H                  2.83932800   -1.11631500    6.36177500
 C                  1.97098700    0.38235500    7.64274500
 H                  1.10162500    1.05039500    7.64231700
 H                  2.85621600    1.02844300    7.65408600
 C                  1.97071100    0.38094900   -7.64231700
 H                  1.10143900    1.04911300   -7.64215800
 H                  2.85603300    1.02690600   -7.65371500
 C                  1.95018900   -0.47100000    8.90900500
 H                  2.82252400   -1.13222500    8.91022400
 H                  1.06981900   -1.12163600    8.88741800
 C                  1.95037900   -0.47282000   -8.90896400
 H                  1.06987000   -1.12326500   -8.88747200
 H                  2.82257100   -1.13424000   -8.90965900
 C                  1.93950600    0.37023800   10.18355600
 H                  1.06364000    1.02271800   10.20988000
 H                  1.91772600   -0.25580100   11.07685300
 H                  2.82765300    1.00382500   10.23649200
 C                  1.93940800    0.36815000  -10.18347400
 H                  1.91755200   -0.25817900  -11.07656500
 H                  1.06379900    1.02095700  -10.21018300
 H                  2.82779600    1.00139500  -10.23646400
E(0)[DLPNO-CCSD(T)/aug-cc-pVDZ]:                    -1329.627888866
Final correlation energy[DLPNO-CCSD(T)/aug-cc-pVDZ]:-5.758153368
E(0)[DLPNO-CCSD(T)/aug-cc-pVTZ]:                    -1329.942983666
Final correlation energy[DLPNO-CCSD(T)/aug-cc-pVTZ]:-6.710077372
FINAL SINGLE POINT ENERGY                           -1337.299644416628

Standard orientation of 18D2:                            
 C                 -0.65393500   -1.96046300   -0.39375900
 H                 -0.68686100   -1.07474400   -1.03888900
 H                 -0.67635800   -2.82923800   -1.06143200
 C                  0.65393500   -1.96046300    0.39375900
 H                  0.67635800   -2.82923800    1.06143200
 H                  0.68686100   -1.07474400    1.03888900
 C                  1.89159700   -1.98051900   -0.50089100
 H                  1.85464600   -1.13121900   -1.19321600
 H                  1.87659100   -2.88410600   -1.12066500
 C                 -1.89159700   -1.98051900    0.50089100
 H                 -1.87659100   -2.88410600    1.12066500
 H                 -1.85464600   -1.13121900    1.19321600
 C                 -3.19475600   -1.92958600   -0.29240300
 H                 -3.21477900   -1.01378200   -0.89468600
 H                 -3.22090800   -2.76592200   -1.00026500
 C                  3.19475600   -1.92958600    0.29240300
 H                  3.21477900   -1.01378200    0.89468600
 H                  3.22090800   -2.76592200    1.00026500
 C                 -4.43999900   -1.97829400    0.59017100
 H                 -4.41935000   -1.13995200    1.29651200
 H                 -4.42211300   -2.89183900    1.19510800
 C                  4.43999900   -1.97829400   -0.59017100
 H                  4.42211300   -2.89183900   -1.19510800
 H                  4.41935000   -1.13995200   -1.29651200
 C                 -5.73532000   -1.92961000   -0.21677300
 H                 -5.75536900   -2.77038800   -0.91947100
 H                 -5.74720800   -1.01802100   -0.82562800
 C                  5.73532000   -1.92961000    0.21677300
 H                  5.74720800   -1.01802100    0.82562800
 H                  5.75536900   -2.77038800    0.91947100
 C                 -6.99007200   -1.96995000    0.65307600
 H                 -6.97806200   -1.12227700    1.34855300
 H                 -6.97627200   -2.87536400    1.27029100
 C                  6.99007200   -1.96995000   -0.65307600
 H                  6.97627200   -2.87536400   -1.27029100
 H                  6.97806200   -1.12227700   -1.34855300
 C                 -8.27738300   -1.93495400   -0.16655500
 H                 -8.29347300   -2.78907800   -0.85322900
 H                 -8.28289500   -1.03522200   -0.79311800
 C                  8.27738300   -1.93495400    0.16655500
 H                  8.28289500   -1.03522200    0.79311800
 H                  8.29347300   -2.78907800    0.85322900
 C                 -9.53937900   -1.95557500    0.69377700
 H                 -9.52772900   -2.84735300    1.32836900
 H                 -9.52678800   -1.09485500    1.37089400
 C                  9.53937900   -1.95557500   -0.69377700
 H                  9.52772900   -2.84735300   -1.32836900
 H                  9.52678800   -1.09485500   -1.37089400
 C                 10.81506000   -1.93484600    0.14518500
 H                 11.70832100   -1.93255900   -0.48130500
 H                 10.84705600   -1.04567600    0.77915000
 H                 10.86188200   -2.80982100    0.79722600
 C                -10.81506000   -1.93484600   -0.14518500
 H                -10.86188200   -2.80982100   -0.79722600
 H                -11.70832100   -1.93255900    0.48130500
 H                -10.84705600   -1.04567600   -0.77915000
 C                 -0.65393500    1.96046300    0.39375900
 H                 -0.68686100    1.07474400    1.03888900
 H                 -0.67635800    2.82923800    1.06143200
 C                  0.65393500    1.96046300   -0.39375900
 H                  0.68686100    1.07474400   -1.03888900
 H                  0.67635800    2.82923800   -1.06143200
 C                 -1.89159700    1.98051900   -0.50089100
 H                 -1.87659100    2.88410600   -1.12066500
 H                 -1.85464600    1.13121900   -1.19321600
 C                  1.89159700    1.98051900    0.50089100
 H                  1.87659100    2.88410600    1.12066500
 H                  1.85464600    1.13121900    1.19321600
 C                 -3.19475600    1.92958600    0.29240300
 H                 -3.22090800    2.76592200    1.00026500
 H                 -3.21477900    1.01378200    0.89468600
 C                  3.19475600    1.92958600   -0.29240300
 H                  3.22090800    2.76592200   -1.00026500
 H                  3.21477900    1.01378200   -0.89468600
 C                 -4.43999900    1.97829400   -0.59017100
 H                 -4.42211300    2.89183900   -1.19510800
 H                 -4.41935000    1.13995200   -1.29651200
 C                  4.43999900    1.97829400    0.59017100
 H                  4.42211300    2.89183900    1.19510800
 H                  4.41935000    1.13995200    1.29651200
 C                 -5.73532000    1.92961000    0.21677300
 H                 -5.75536900    2.77038800    0.91947100
 H                 -5.74720800    1.01802100    0.82562800
 C                  5.73532000    1.92961000   -0.21677300
 H                  5.74720800    1.01802100   -0.82562800
 H                  5.75536900    2.77038800   -0.91947100
 C                 -6.99007200    1.96995000   -0.65307600
 H                 -6.97627200    2.87536400   -1.27029100
 H                 -6.97806200    1.12227700   -1.34855300
 C                  6.99007200    1.96995000    0.65307600
 H                  6.97627200    2.87536400    1.27029100
 H                  6.97806200    1.12227700    1.34855300
 C                  8.27738300    1.93495400   -0.16655500
 H                  8.28289500    1.03522200   -0.79311800
 H                  8.29347300    2.78907800   -0.85322900
 C                 -8.27738300    1.93495400    0.16655500
 H                 -8.29347300    2.78907800    0.85322900
 H                 -8.28289500    1.03522200    0.79311800
 C                 -9.53937900    1.95557500   -0.69377700
 H                 -9.52772900    2.84735300   -1.32836900
 H                 -9.52678800    1.09485500   -1.37089400
 C                  9.53937900    1.95557500    0.69377700
 H                  9.52678800    1.09485500    1.37089400
 H                  9.52772900    2.84735300    1.32836900
 C                 10.81506000    1.93484600   -0.14518500
 H                 10.86188200    2.80982100   -0.79722600
 H                 11.70832100    1.93255900    0.48130500
 H                 10.84705600    1.04567600   -0.77915000
 C                -10.81506000    1.93484600    0.14518500
 H                -11.70832100    1.93255900   -0.48130500
 H                -10.84705600    1.04567600    0.77915000
 H                -10.86188200    2.80982100    0.79722600
E(0)[DLPNO-CCSD(T)/aug-cc-pVDZ]:                    -1407.703844710
Final correlation energy[DLPNO-CCSD(T)/aug-cc-pVDZ]:-6.095358421
E(0)[DLPNO-CCSD(T)/aug-cc-pVTZ]:                    -1408.036654374
Final correlation energy[DLPNO-CCSD(T)/aug-cc-pVTZ]:-7.102913955
FINAL SINGLE POINT ENERGY                           -1415.823699375710


 


3
     	
     	
 
             	

               

          


        	
        	

                	

                

           


        	
        	

                	

                 

            


           
